# Supplementary material for: Human influences shape the first spatially explicit national estimate of urban unowned cat abundance
Source: Sci Rep. 2021 Oct 28;11:20216. doi: 10.1038/s41598-021-99298-6 (PMC8553937; doi:10.1038/s41598-021-99298-6)
Supplement: Supplementary file 2 — Source Data. [file 41598_2021_99298_MOESM2_ESM.xlsx]

## Sheet: Figure_2
iteration	beta	beta2	mu
1	-0.3575	0.1627	2.068
2	-0.3176	0.3514	1.909
3	-0.2539	0.2154	1.964
4	-0.279	0.3064	1.998
5	-0.3404	0.1818	2.039
6	-0.202	0.2156	1.74
7	-0.3538	0.1797	2.116
8	-0.261	0.2811	2.122
9	-0.2463	0.2504	1.785
10	-0.3612	0.1974	2.076
11	-0.2431	0.2733	2
12	-0.2658	0.3493	1.899
13	-0.3396	0.176	2.061
14	-0.2951	0.274	1.972
15	-0.2891	0.2505	1.979
16	-0.3081	0.2992	2.134
17	-0.3188	0.2551	2.214
18	-0.3784	0.2282	2.252
19	-0.3052	0.1603	2.144
20	-0.1949	0.2932	1.742
21	-0.296	0.1247	1.99
22	-0.3564	0.1724	2.18
23	-0.2988	0.1534	2.062
24	-0.3199	0.2583	2.152
25	-0.3589	0.1935	2.194
26	-0.3414	0.1919	2.074
27	-0.3356	0.1722	2.006
28	-0.3642	0.3368	2.043
29	-0.2231	0.3162	1.876
30	-0.3007	0.2534	2.111
31	-0.2929	0.202	2.089
32	-0.3514	0.2546	2.307
33	-0.3992	0.2527	2.267
34	-0.204	0.3469	1.862
35	-0.2832	0.2384	1.779
36	-0.3111	0.3009	2.002
37	-0.3412	0.2608	2.04
38	-0.3213	0.1791	2.129
39	-0.3349	0.1857	2.251
40	-0.3076	0.2545	1.997
41	-0.2733	0.1306	1.634
42	-0.2637	0.2003	1.871
43	-0.2961	0.137	2.048
44	-0.2545	0.3421	2.027
45	-0.34	0.4539	1.987
46	-0.2857	0.2372	2.121
47	-0.4446	0.1895	2.333
48	-0.3462	0.3463	2.138
49	-0.3059	0.4168	1.976
50	-0.2329	0.3217	2.051
51	-0.2905	0.2993	1.898
52	-0.317	0.1567	1.989
53	-0.3025	0.3126	2.065
54	-0.3314	0.2207	1.923
55	-0.3782	0.3141	2.069
56	-0.2753	0.1862	1.851
57	-0.3059	0.2609	1.988
58	-0.3395	0.1366	1.905
59	-0.3297	0.1896	2.151
60	-0.3683	0.4065	2.136
61	-0.2516	0.1761	1.982
62	-0.258	0.143	1.986
63	-0.2704	0.3313	2.002
64	-0.267	0.2441	1.857
65	-0.2845	0.3815	1.931
66	-0.2352	0.08225	1.942
67	-0.2809	0.1968	2.086
68	-0.2523	0.0808	1.922
69	-0.3076	0.1584	2.053
70	-0.2849	0.2966	1.923
71	-0.3042	0.27	2.096
72	-0.2596	0.2387	1.928
73	-0.3673	0.2239	2.18
74	-0.267	0.1149	2.023
75	-0.3441	0.4013	1.972
76	-0.2701	0.2344	1.756
77	-0.3665	0.3425	2.175
78	-0.3029	0.1765	2.124
79	-0.2533	0.126	1.971
80	-0.2982	0.2134	2.146
81	-0.322	0.1384	2.034
82	-0.262	0.3067	1.613
83	-0.3074	0.05821	2.057
84	-0.2986	0.2811	2.12
85	-0.3196	0.2699	2.125
86	-0.3002	0.2484	2.085
87	-0.2936	0.3271	1.876
88	-0.176	0.1543	1.815
89	-0.3301	0.2336	1.767
90	-0.3059	0.179	1.93
91	-0.2484	0.236	1.942
92	-0.3164	0.2029	2.176
93	-0.2456	0.239	1.94
94	-0.3681	0.3516	2.241
95	-0.3822	0.1946	2.256
96	-0.2791	0.1159	1.924
97	-0.3493	0.2905	2.086
98	-0.2835	0.2814	2.139
99	-0.3314	0.308	2.078
100	-0.314	0.2704	2.019
101	-0.2464	0.3079	1.773
102	-0.3391	0.3668	2.166
103	-0.3424	0.2321	2.196
104	-0.3495	0.1275	2.19
105	-0.1598	0.2131	1.964
106	-0.3841	0.3488	2.075
107	-0.3369	0.1889	2.074
108	-0.3176	0.2614	2.135
109	-0.3111	0.3707	2.027
110	-0.3676	0.4053	2.168
111	-0.3169	0.3016	2.093
112	-0.2889	0.2923	1.967
113	-0.2911	0.189	2.02
114	-0.3806	0.2569	2.161
115	-0.2621	0.2205	2.075
116	-0.2226	0.2955	2.019
117	-0.2659	0.3341	2.103
118	-0.3382	0.2805	2.042
119	-0.2739	0.1618	1.974
120	-0.3427	0.1773	2
121	-0.3411	-0.01304	2.154
122	-0.2619	0.1676	1.688
123	-0.3503	0.2799	2.176
124	-0.2352	0.2911	1.8
125	-0.3327	0.2527	2.038
126	-0.262	0.2604	1.859
127	-0.2637	0.3907	1.829
128	-0.2956	0.152	1.974
129	-0.3215	0.2115	1.999
130	-0.2865	0.2191	2.078
131	-0.2704	0.2615	1.957
132	-0.3033	0.1887	2.044
133	-0.2618	0.2138	1.873
134	-0.3385	0.332	2.144
135	-0.3699	0.2231	2.194
136	-0.2341	0.2095	1.907
137	-0.3219	0.2294	1.965
138	-0.3386	0.1005	2.151
139	-0.4573	0.3155	2.375
140	-0.2996	0.1457	2.019
141	-0.2915	0.07358	1.97
142	-0.2794	0.4155	1.862
143	-0.2954	0.2272	1.98
144	-0.2512	0.4259	1.72
145	-0.2863	0.281	2.017
146	-0.3141	0.1234	2.067
147	-0.3258	0.2469	2.062
148	-0.3638	0.3286	2.078
149	-0.349	0.2987	2.1
150	-0.2908	0.2267	2.086
151	-0.3185	0.05471	2.078
152	-0.2809	0.1688	2.053
153	-0.3003	0.2043	1.925
154	-0.3514	0.3014	2.042
155	-0.3288	0.2355	2.031
156	-0.2966	0.1654	2.102
157	-0.2083	0.2171	1.836
158	-0.1754	0.2135	1.952
159	-0.2905	0.2228	1.972
160	-0.2503	0.1186	2.076
161	-0.3601	0.1899	2.073
162	-0.3125	0.2604	2.073
163	-0.2898	0.195	1.943
164	-0.2284	0.281	2.064
165	-0.3508	0.173	2.088
166	-0.2989	0.2246	2.029
167	-0.3153	0.2741	2.124
168	-0.2457	0.04004	1.879
169	-0.2366	0.2865	1.93
170	-0.298	0.2731	2.044
171	-0.3166	0.3665	1.806
172	-0.2301	0.3406	1.876
173	-0.2641	0.1942	2.11
174	-0.2286	0.216	1.949
175	-0.303	0.2262	1.924
176	-0.2686	0.3183	2.049
177	-0.3321	0.2939	2.035
178	-0.311	0.119	2.323
179	-0.3271	0.2939	2.099
180	-0.3233	0.1605	2.128
181	-0.3108	0.1858	2.224
182	-0.3186	0.1659	2.129
183	-0.3881	0.19	2.019
184	-0.3416	0.1718	2.177
185	-0.2197	0.3226	1.692
186	-0.2632	0.2081	2.101
187	-0.267	0.2875	2.061
188	-0.3534	0.2467	2.14
189	-0.308	0.2679	1.913
190	-0.3202	0.3473	2.022
191	-0.2959	0.2967	1.927
192	-0.278	0.3615	1.834
193	-0.3802	0.1947	2.177
194	-0.3605	0.2633	2.051
195	-0.3287	0.3563	1.994
196	-0.3675	0.3691	2.074
197	-0.2683	0.2494	2.095
198	-0.245	0.2906	1.953
199	-0.2686	0.192	1.826
200	-0.2805	0.2223	2.05
201	-0.263	0.3263	2.019
202	-0.3475	0.09789	2.118
203	-0.3096	0.3004	2.144
204	-0.2668	0.2395	1.831
205	-0.2985	0.204	1.958
206	-0.2922	0.2824	1.866
207	-0.2737	0.2971	2.032
208	-0.3948	0.3036	2.153
209	-0.3399	0.1746	2.129
210	-0.3266	0.4561	1.992
211	-0.2975	0.1812	1.967
212	-0.3699	0.2684	2.051
213	-0.3064	0.0872	1.874
214	-0.3472	0.3391	2.145
215	-0.3413	0.3287	2.157
216	-0.2964	0.2575	2.028
217	-0.2724	0.2707	1.946
218	-0.2688	0.1138	1.915
219	-0.3229	0.17	2.33
220	-0.3806	0.1035	2.242
221	-0.3472	0.1447	2.221
222	-0.3953	0.201	2.121
223	-0.296	0.2027	1.895
224	-0.2884	0.1162	2.008
225	-0.2965	0.221	2.136
226	-0.3528	0.2635	2.12
227	-0.2546	0.2351	1.88
228	-0.2253	0.2434	1.644
229	-0.31	0.3194	2.106
230	-0.2651	0.1113	1.888
231	-0.3155	0.2212	1.898
232	-0.3397	0.3407	2.148
233	-0.2856	0.1811	2.07
234	-0.3527	0.2603	2.175
235	-0.2616	0.2586	1.974
236	-0.3052	0.2113	2.068
237	-0.3363	0.2406	1.913
238	-0.3108	0.09142	2.073
239	-0.3201	0.3072	2.001
240	-0.3233	0.1815	2.133
241	-0.2499	0.2923	1.872
242	-0.2905	0.1582	2.07
243	-0.2607	0.2681	1.88
244	-0.3387	0.2875	2.111
245	-0.3342	0.4018	1.966
246	-0.2786	0.3833	1.954
247	-0.3409	0.06617	2.113
248	-0.211	0.2927	1.923
249	-0.4256	0.1383	2.177
250	-0.3137	0.124	2.063
251	-0.3004	0.142	1.932
252	-0.2838	0.2826	2.009
253	-0.2878	0.2723	2.001
254	-0.2966	0.2241	2.09
255	-0.2799	0.1957	2.106
256	-0.3508	0.2449	2.039
257	-0.2639	0.368	1.874
258	-0.2877	0.3014	1.987
259	-0.2736	0.2684	1.952
260	-0.3017	0.1781	2.072
261	-0.3111	0.2405	2.137
262	-0.3649	0.4261	1.987
263	-0.2671	0.1888	1.924
264	-0.2544	0.2121	1.962
265	-0.3052	0.3201	2.122
266	-0.2287	0.1693	1.904
267	-0.2674	0.1778	2.003
268	-0.2788	0.2132	1.884
269	-0.3408	0.2784	2.074
270	-0.2479	0.2447	1.708
271	-0.3105	0.1595	2.303
272	-0.2941	0.2938	1.972
273	-0.311	0.2198	2.162
274	-0.2334	0.227	1.881
275	-0.3249	0.164	2.06
276	-0.267	0.2165	2.149
277	-0.2368	0.2508	1.842
278	-0.3016	0.314	1.861
279	-0.3045	0.1549	2.009
280	-0.2366	0.1984	1.917
281	-0.2135	0.3261	1.62
282	-0.2802	0.2482	2.07
283	-0.3381	0.1997	2.062
284	-0.2662	0.1781	1.944
285	-0.392	0.2624	2.374
286	-0.2978	0.2178	1.788
287	-0.1474	0.2609	1.564
288	-0.2583	0.1763	1.833
289	-0.3222	0.2592	1.791
290	-0.3133	0.1257	2.007
291	-0.3482	0.1647	2.148
292	-0.1842	0.3244	1.74
293	-0.2093	0.2997	1.888
294	-0.2556	0.1688	1.836
295	-0.3906	0.2202	2.151
296	-0.3244	0.2342	2.037
297	-0.255	0.2291	2.013
298	-0.2896	0.282	1.998
299	-0.3362	0.2641	2.153
300	-0.3245	0.2521	2.067
301	-0.3113	0.2895	1.904
302	-0.3414	0.1655	2.12
303	-0.3853	0.1694	2.255
304	-0.2948	0.1505	2.039
305	-0.3004	0.2469	2.124
306	-0.326	0.2943	2.132
307	-0.3064	0.287	1.926
308	-0.291	0.1936	1.945
309	-0.3124	0.3314	2.035
310	-0.2919	0.2684	2.066
311	-0.3244	0.2069	1.959
312	-0.2205	0.2331	1.986
313	-0.2785	0.1309	1.889
314	-0.3121	0.1832	2.088
315	-0.3496	0.2381	2.215
316	-0.2945	0.2398	2.112
317	-0.2687	0.1182	2.015
318	-0.3401	0.3691	1.931
319	-0.2639	0.2263	1.834
320	-0.3295	0.1693	2.03
321	-0.3157	0.1688	2.09
322	-0.2933	0.3152	2.091
323	-0.361	0.1656	2.076
324	-0.2639	0.3495	1.878
325	-0.2244	0.2835	1.875
326	-0.2773	0.519	1.812
327	-0.2766	0.107	2.034
328	-0.2659	0.3075	1.891
329	-0.3071	0.2846	1.992
330	-0.3182	0.1725	2.1
331	-0.2812	0.1768	1.883
332	-0.2499	0.4364	1.832
333	-0.3047	0.2901	2.043
334	-0.2277	0.2555	1.959
335	-0.2995	0.3349	2.138
336	-0.295	0.1199	1.979
337	-0.331	0.3294	2.156
338	-0.3637	0.1754	2.094
339	-0.3556	0.1551	2.13
340	-0.3387	0.142	2.182
341	-0.3661	0.1713	2.063
342	-0.2875	0.264	1.978
343	-0.2447	0.2202	2.055
344	-0.1927	0.175	1.625
345	-0.1996	0.2305	1.648
346	-0.3111	0.1635	1.96
347	-0.3631	0.2493	2.113
348	-0.3057	0.303	1.87
349	-0.2741	0.2099	1.997
350	-0.3034	0.1829	2.256
351	-0.3636	0.1047	2.139
352	-0.3412	0.2186	2.063
353	-0.4122	0.2515	2.192
354	-0.2919	0.3766	1.984
355	-0.279	0.3119	2.107
356	-0.3235	0.3431	2.114
357	-0.2418	0.2389	1.577
358	-0.3663	0.1986	2.119
359	-0.2923	0.2444	1.995
360	-0.2121	0.3616	1.806
361	-0.2439	0.2282	1.895
362	-0.33	0.1833	1.986
363	-0.3313	0.1811	1.953
364	-0.3294	0.1467	2.071
365	-0.3262	0.1491	1.969
366	-0.3532	0.1899	2.217
367	-0.265	0.1503	1.904
368	-0.2992	-0.01432	1.904
369	-0.3524	0.2195	2.138
370	-0.3637	0.1393	2.302
371	-0.3556	0.1503	2.103
372	-0.2483	0.2581	1.928
373	-0.2614	0.3013	1.881
374	-0.3071	0.1622	2.148
375	-0.1812	0.151	1.62
376	-0.2907	0.248	2.002
377	-0.2918	0.2205	1.965
378	-0.3056	0.1544	2.038
379	-0.3611	0.2017	2.145
380	-0.2689	0.1236	1.958
381	-0.3858	0.1906	2.08
382	-0.3504	0.4129	2.117
383	-0.3451	0.04166	2.095
384	-0.2808	0.2578	1.993
385	-0.2638	0.1963	2.059
386	-0.2896	0.0566	1.902
387	-0.2684	0.2538	2.008
388	-0.3092	0.2125	2.043
389	-0.2373	0.1447	1.954
390	-0.2922	0.2519	1.921
391	-0.2889	0.2961	1.892
392	-0.2804	0.2679	1.972
393	-0.3372	0.2054	2.089
394	-0.3251	0.3122	2.019
395	-0.3528	0.2112	2.148
396	-0.2446	0.286	1.909
397	-0.3833	0.3319	1.976
398	-0.2831	0.2519	2.059
399	-0.3268	0.2859	2.062
400	-0.3087	0.3128	1.94
401	-0.2596	0.32	2.021
402	-0.3488	0.2478	2.185
403	-0.2961	0.3566	2.076
404	-0.2197	0.2075	2.033
405	-0.2917	0.2309	2.13
406	-0.2737	0.2638	2.075
407	-0.2974	0.2954	2.018
408	-0.2921	0.2865	2.123
409	-0.3146	0.1255	2.118
410	-0.2522	0.1456	2.028
411	-0.2602	0.3199	2.035
412	-0.2745	0.1449	1.634
413	-0.2647	0.1566	1.972
414	-0.3191	0.3213	2.101
415	-0.3367	0.1417	1.94
416	-0.2929	0.2755	1.88
417	-0.2979	0.2314	1.925
418	-0.2901	0.2545	1.995
419	-0.3483	0.06583	2.134
420	-0.2432	0.322	1.895
421	-0.3469	0.1844	2.135
422	-0.3104	0.1523	2.077
423	-0.2833	0.1163	1.966
424	-0.2759	0.2229	1.935
425	-0.2455	0.1628	1.994
426	-0.2668	0.1757	2.095
427	-0.3114	0.168	1.943
428	-0.1854	0.2813	1.687
429	-0.3566	0.1946	2.109
430	-0.2945	0.2451	2.036
431	-0.2976	0.3525	1.834
432	-0.2804	0.1257	2.042
433	-0.3257	0.1155	2.184
434	-0.2458	0.1759	1.988
435	-0.2259	0.2654	1.831
436	-0.3783	0.2074	2.047
437	-0.3221	0.2968	2.01
438	-0.3056	0.173	2.034
439	-0.3384	0.2888	2.099
440	-0.3767	0.2205	2.045
441	-0.2496	0.2567	1.932
442	-0.2861	0.1079	1.953
443	-0.3049	0.2881	2.184
444	-0.3316	0.2242	1.962
445	-0.2381	0.1593	1.637
446	-0.2253	0.1743	1.921
447	-0.2685	0.2393	1.846
448	-0.3033	0.2277	2.219
449	-0.3061	0.1682	2.21
450	-0.3459	0.2251	2.063
451	-0.3289	0.2342	2.062
452	-0.3213	0.1571	2.213
453	-0.3499	0.3527	2.137
454	-0.2657	0.1832	1.816
455	-0.3646	0.3172	2.224
456	-0.2675	0.1925	2.013
457	-0.3417	0.1795	2.152
458	-0.2619	0.2602	2.118
459	-0.3393	0.1944	2.151
460	-0.3775	0.3619	2.105
461	-0.3622	0.2625	2.126
462	-0.2539	0.2547	1.899
463	-0.3118	0.0359	2.118
464	-0.298	0.2455	1.968
465	-0.2914	0.4065	1.968
466	-0.3355	0.09322	2.084
467	-0.2833	0.1984	1.958
468	-0.2692	0.1209	2.028
469	-0.3221	0.2068	1.959
470	-0.2355	0.3053	1.895
471	-0.3711	0.2623	2.157
472	-0.3046	0.2829	1.906
473	-0.2136	0.3791	1.826
474	-0.3605	0.1541	1.953
475	-0.227	0.3165	1.75
476	-0.2545	0.2302	1.801
477	-0.3545	0.3321	2.109
478	-0.3121	0.1727	1.971
479	-0.2756	0.08605	2.058
480	-0.3209	0.06438	2.095
481	-0.3167	0.209	1.945
482	-0.2477	0.2246	1.925
483	-0.2708	0.2664	2.003
484	-0.335	0.1264	2.019
485	-0.3507	0.244	2.122
486	-0.3539	0.2874	2.066
487	-0.2889	0.225	1.928
488	-0.2369	0.1419	1.876
489	-0.2652	0.2056	1.968
490	-0.3056	0.1711	2.006
491	-0.2198	0.2681	2.032
492	-0.2423	0.2192	1.982
493	-0.2065	0.2822	1.985
494	-0.2697	0.2558	1.913
495	-0.3158	0.1356	2.067
496	-0.2754	0.2183	1.918
497	-0.358	0.1809	2.194
498	-0.3304	0.155	2.099
499	-0.2193	0.3311	1.789
500	-0.2657	0.141	2.031
501	-0.236	0.2901	1.942
502	-0.314	0.1263	1.985
503	-0.3066	0.2565	2.072
504	-0.3353	0.2071	2.129
505	-0.2613	0.3256	1.934
506	-0.2653	0.2957	2.04
507	-0.383	0.2232	2.206
508	-0.1746	0.3229	1.765
509	-0.2404	0.2973	1.85
510	-0.2959	0.2507	1.929
511	-0.2782	0.1127	1.975
512	-0.2746	0.1967	1.91
513	-0.4118	0.1902	2.121
514	-0.25	0.2593	1.948
515	-0.2492	0.2522	1.932
516	-0.2715	0.1133	2.068
517	-0.1821	0.2658	1.687
518	-0.273	0.3884	1.766
519	-0.2426	0.2119	2.046
520	-0.3355	0.1453	2.091
521	-0.327	0.2484	1.94
522	-0.2273	0.2544	1.845
523	-0.2728	0.1821	2.007
524	-0.3127	0.2808	2.076
525	-0.2426	0.2647	1.804
526	-0.3304	0.2338	2.038
527	-0.3087	0.33	2.029
528	-0.2814	0.1559	1.96
529	-0.3197	0.2357	1.989
530	-0.2649	0.2656	1.937
531	-0.2846	0.2163	1.904
532	-0.3388	0.2252	2.178
533	-0.3434	0.2051	2.031
534	-0.2748	0.2695	2.085
535	-0.354	0.3148	2.081
536	-0.3775	0.3601	2.144
537	-0.3156	0.2731	1.931
538	-0.25	0.3043	1.906
539	-0.2644	0.3297	1.973
540	-0.2664	0.1852	1.809
541	-0.3634	0.1887	1.977
542	-0.3128	0.2822	1.948
543	-0.3939	0.1033	2.288
544	-0.3057	0.2488	2.105
545	-0.2969	0.1538	2.045
546	-0.299	0.1217	2.002
547	-0.3079	0.3144	1.934
548	-0.2649	0.1964	2.05
549	-0.2811	0.1773	1.893
550	-0.3071	0.1572	1.946
551	-0.2813	0.2529	2.012
552	-0.2926	0.2412	2.071
553	-0.2878	0.1544	2.102
554	-0.2894	0.3545	2.156
555	-0.3936	0.1221	2.169
556	-0.2792	0.1732	1.827
557	-0.3039	0.2076	1.992
558	-0.236	0.2664	1.951
559	-0.2787	0.1509	1.972
560	-0.3091	0.2666	2.054
561	-0.3051	0.1505	2.008
562	-0.2414	0.3473	1.851
563	-0.2781	0.1879	1.861
564	-0.4252	0.09066	2.288
565	-0.3555	0.2487	2.063
566	-0.2278	0.2044	1.805
567	-0.3437	0.2708	2.054
568	-0.304	0.2727	2.059
569	-0.3049	0.1813	2.058
570	-0.2662	0.2844	2.049
571	-0.4169	0.1454	2.233
572	-0.4361	0.4706	2.124
573	-0.307	0.3718	2.166
574	-0.3075	0.3085	2.144
575	-0.3814	0.1241	2.144
576	-0.3164	0.3234	1.955
577	-0.2446	0.3117	2.099
578	-0.3531	0.3472	1.931
579	-0.4014	0.248	2.087
580	-0.3053	0.136	1.967
581	-0.2966	0.3215	2.007
582	-0.3673	0.2919	2.163
583	-0.2886	0.2214	2.002
584	-0.3835	0.2685	2.116
585	-0.2727	0.2108	1.907
586	-0.3519	0.3597	2.153
587	-0.3039	0.2539	2.015
588	-0.2835	0.1591	2.052
589	-0.2802	0.1589	1.937
590	-0.3148	0.2642	1.987
591	-0.262	0.2435	1.948
592	-0.3982	0.3133	2.082
593	-0.3072	0.07561	2.246
594	-0.2354	0.1068	1.849
595	-0.3272	0.1029	2.115
596	-0.3252	0.3296	1.945
597	-0.3202	0.1919	2.265
598	-0.2929	0.152	2.047
599	-0.2615	0.1932	1.836
600	-0.3204	0.3062	2.118
601	-0.2425	0.258	1.886
602	-0.217	0.09917	1.684
603	-0.3254	0.2928	2.149
604	-0.2863	0.2016	1.934
605	-0.4133	0.1921	2.243
606	-0.3117	0.2468	2.21
607	-0.24	0.2019	1.642
608	-0.3311	0.3293	2.029
609	-0.3413	0.08104	1.996
610	-0.3306	0.1717	2.009
611	-0.2943	0.2786	2.034
612	-0.3231	0.3863	2.188
613	-0.2769	0.3748	1.871
614	-0.3201	0.1696	2.062
615	-0.2003	0.2026	1.663
616	-0.4206	0.0565	2.266
617	-0.2985	0.2392	2.118
618	-0.3226	0.2018	1.922
619	-0.2699	0.2677	2.002
620	-0.2932	0.2449	2.086
621	-0.3643	0.3449	2.268
622	-0.2782	0.4837	1.976
623	-0.2709	0.3889	1.959
624	-0.2413	0.07755	1.889
625	-0.3064	0.2878	1.925
626	-0.3869	0.2428	2.133
627	-0.324	0.4089	1.892
628	-0.2992	0.2379	1.926
629	-0.2769	0.2168	2.081
630	-0.3535	0.1513	2.006
631	-0.3392	0.1891	2.098
632	-0.2924	0.2302	2.043
633	-0.3843	0.2476	2.178
634	-0.3459	0.2263	2.215
635	-0.3842	0.1137	2.181
636	-0.2767	0.3269	2.007
637	-0.356	0.2223	1.788
638	-0.3405	0.212	2.155
639	-0.2784	0.2539	2.028
640	-0.3565	0.1593	2.19
641	-0.3099	0.2064	1.99
642	-0.2621	0.1252	1.961
643	-0.3386	0.1725	2.043
644	-0.2209	0.1955	1.675
645	-0.3521	0.2444	1.994
646	-0.2551	0.2177	1.834
647	-0.2959	0.2103	2.026
648	-0.4138	0.2236	2.184
649	-0.273	0.3036	2.069
650	-0.1709	0.1567	1.813
651	-0.3503	0.3275	2.069
652	-0.2836	0.1194	1.959
653	-0.2895	0.2427	2.155
654	-0.2884	0.165	2.156
655	-0.2751	0.1363	1.979
656	-0.3032	0.1488	2.06
657	-0.3732	0.3651	2.168
658	-0.3991	0.3479	2.087
659	-0.3038	0.3981	1.987
660	-0.3427	0.2941	2.028
661	-0.3302	0.1577	2.03
662	-0.2467	0.2254	2.087
663	-0.1705	0.2392	1.578
664	-0.3351	0.3259	2.165
665	-0.243	0.1549	2.071
666	-0.2362	0.2332	1.836
667	-0.2948	0.2621	1.93
668	-0.3923	0.2431	2.3
669	-0.2444	0.2454	1.596
670	-0.2823	0.3942	1.883
671	-0.3793	0.2035	2.185
672	-0.2983	0.3014	1.996
673	-0.2644	0.2407	2.09
674	-0.3663	0.3901	2.001
675	-0.2884	0.2697	1.968
676	-0.3332	0.04088	2.199
677	-0.2169	0.2865	1.782
678	-0.2589	0.212	1.993
679	-0.3701	0.3554	2.243
680	-0.2763	0.0863	2.151
681	-0.2777	0.3631	1.982
682	-0.2149	0.3089	1.95
683	-0.2016	0.2788	1.629
684	-0.2283	0.2877	1.892
685	-0.3283	0.2877	2.205
686	-0.2477	0.2062	1.814
687	-0.3623	0.1903	2.154
688	-0.3606	0.2337	2.047
689	-0.31	0.2511	1.996
690	-0.214	0.343	1.903
691	-0.3025	0.1016	2.008
692	-0.3334	0.06996	1.871
693	-0.3341	0.2915	2.157
694	-0.3206	0.1829	2.219
695	-0.2553	0.1677	1.848
696	-0.3223	0.2031	2.172
697	-0.3536	0.216	2.275
698	-0.2909	0.1887	1.974
699	-0.2864	0.1823	1.942
700	-0.2996	0.2959	1.902
701	-0.2674	0.1309	1.814
702	-0.3367	0.1897	1.905
703	-0.262	0.1746	2.129
704	-0.3101	0.1066	2.136
705	-0.3193	0.2671	2.075
706	-0.3657	0.2355	1.967
707	-0.2669	0.1527	1.835
708	-0.3145	0.3316	1.952
709	-0.2365	0.2549	1.876
710	-0.3437	0.1463	2.009
711	-0.4081	0.1468	2.326
712	-0.3004	0.1201	1.988
713	-0.3408	0.1784	2.313
714	-0.369	0.3105	2.219
715	-0.2822	0.1564	2.102
716	-0.285	0.2418	1.919
717	-0.3158	0.2203	1.915
718	-0.3083	0.1731	2.014
719	-0.3099	0.141	1.981
720	-0.2767	0.2013	2.037
721	-0.2276	0.1439	1.856
722	-0.3124	0.3275	2.153
723	-0.2811	0.2418	1.964
724	-0.3106	0.233	2.056
725	-0.2679	0.2857	1.986
726	-0.2587	0.2546	1.917
727	-0.2991	0.1655	2.096
728	-0.2923	0.2039	2.012
729	-0.3395	0.02707	2.04
730	-0.2996	0.2296	2.05
731	-0.2809	0.172	2.048
732	-0.2966	0.2825	2.127
733	-0.3224	0.1891	2.176
734	-0.3133	0.3294	2.067
735	-0.3399	0.2794	2.138
736	-0.321	0.1573	2.099
737	-0.3021	0.244	1.936
738	-0.2916	0.1866	2.073
739	-0.2326	0.2129	1.839
740	-0.4638	0.1865	2.204
741	-0.3409	0.2086	2.16
742	-0.3188	0.2075	1.748
743	-0.2629	0.3451	2.165
744	-0.2865	0.2774	1.975
745	-0.3227	0.3817	1.94
746	-0.2441	0.1982	1.964
747	-0.2975	0.2838	1.934
748	-0.36	0.2032	2.074
749	-0.309	0.2398	2.108
750	-0.2927	0.09961	2.331
751	-0.3544	0.2767	2.084
752	-0.2923	0.2544	2.132
753	-0.3952	0.2884	2.185
754	-0.2316	0.3055	1.979
755	-0.3866	0.3312	2.069
756	-0.3828	0.1884	2.177
757	-0.2561	0.2139	2.049
758	-0.312	0.2068	2.039
759	-0.279	0.1816	1.878
760	-0.3434	0.2077	2.135
761	-0.3836	0.2153	2.108
762	-0.2462	0.2294	1.921
763	-0.277	0.3079	2.071
764	-0.2914	0.2645	1.98
765	-0.2263	0.2036	2.047
766	-0.3684	0.07495	2.154
767	-0.3698	0.1843	2.128
768	-0.3925	0.2532	2.225
769	-0.3594	0.3678	2.001
770	-0.3067	0.1831	2.076
771	-0.2995	0.4046	1.968
772	-0.3731	0.1794	2.13
773	-0.3914	0.2296	2.114
774	-0.3106	0.2586	2.049
775	-0.3252	0.2124	2.207
776	-0.2548	0.2092	2.011
777	-0.3221	0.1511	2.055
778	-0.2634	0.1871	1.848
779	-0.316	0.1724	2.052
780	-0.2072	0.3108	1.62
781	-0.3119	0.2023	2.069
782	-0.2868	0.2732	2.148
783	-0.2907	0.1046	1.864
784	-0.2757	0.2229	1.997
785	-0.3661	0.3	2.106
786	-0.3348	0.2012	2.068
787	-0.3663	0.2856	2.11
788	-0.3732	0.1196	2.118
789	-0.3025	0.1188	1.962
790	-0.3279	0.3089	2.109
791	-0.2542	0.1845	1.889
792	-0.2627	0.166	2.031
793	-0.3281	0.188	2.126
794	-0.1812	0.1763	1.953
795	-0.268	0.3164	1.818
796	-0.3767	0.3153	2.202
797	-0.3693	0.2614	2.279
798	-0.2211	0.2707	1.842
799	-0.2803	0.162	2.035
800	-0.3119	0.334	2.142
801	-0.263	0.2669	2.155
802	-0.3044	0.2046	2.079
803	-0.3623	0.2425	2.071
804	-0.3438	0.2307	2.014
805	-0.2782	0.1119	2.092
806	-0.3356	0.3052	2.143
807	-0.4083	0.2579	2.134
808	-0.3198	0.2031	2.23
809	-0.2307	0.2824	1.993
810	-0.347	0.2772	2.193
811	-0.3246	0.1394	1.931
812	-0.3137	0.3062	2.026
813	-0.2882	0.2008	2.035
814	-0.3518	0.2517	2.159
815	-0.3359	0.287	1.984
816	-0.322	0.1732	2.09
817	-0.2138	0.2008	1.913
818	-0.2875	0.1498	2.052
819	-0.2284	0.1371	1.758
820	-0.239	0.2077	1.834
821	-0.3662	0.3443	1.897
822	-0.2509	0.2408	2
823	-0.3094	0.09463	1.91
824	-0.3349	0.2489	2.092
825	-0.4086	0.3412	2.116
826	-0.2459	0.2852	2.064
827	-0.2573	0.2775	1.961
828	-0.303	0.3612	1.909
829	-0.2493	-0.004443	1.906
830	-0.3259	0.2696	1.927
831	-0.3102	0.2374	2.058
832	-0.2977	0.183	2.121
833	-0.3389	0.1541	2.026
834	-0.3196	0.2061	1.965
835	-0.3158	0.2347	1.934
836	-0.292	0.3976	1.917
837	-0.3464	0.2145	2.234
838	-0.2158	0.2499	1.818
839	-0.3673	0.3201	2.183
840	-0.4063	0.3171	2.34
841	-0.3377	0.2576	2.195
842	-0.2842	0.2313	2.126
843	-0.2539	0.349	1.867
844	-0.3587	0.4211	2.121
845	-0.3368	0.4062	1.879
846	-0.3	0.1978	2.046
847	-0.264	0.2111	1.87
848	-0.2816	0.2486	1.951
849	-0.2582	0.4553	1.863
850	-0.3142	0.4806	2.036
851	-0.3634	0.3279	2.162
852	-0.3067	0.1743	2.136
853	-0.3605	0.2135	2.101
854	-0.2375	0.1308	1.893
855	-0.2677	0.1773	1.864
856	-0.3695	0.1075	2.219
857	-0.296	0.3177	2.106
858	-0.3223	0.2428	2.102
859	-0.273	0.06203	2.194
860	-0.263	0.2537	1.718
861	-0.3449	0.1648	2.139
862	-0.366	0.3449	2.15
863	-0.3213	0.3376	2.126
864	-0.2088	0.1764	1.652
865	-0.3142	0.2176	2.219
866	-0.2864	0.167	2.076
867	-0.3544	0.3166	2.087
868	-0.308	0.1459	2.038
869	-0.3876	0.1948	2.194
870	-0.3563	0.2462	2.051
871	-0.2502	0.2575	1.906
872	-0.3376	0.138	2.098
873	-0.3624	0.1823	2.004
874	-0.2188	0.1432	1.726
875	-0.2016	0.2173	1.702
876	-0.2657	0.3938	1.839
877	-0.3416	0.2343	2.029
878	-0.3557	0.2046	2.195
879	-0.2117	0.251	1.974
880	-0.3284	0.2684	2.004
881	-0.3798	0.2819	2.193
882	-0.3296	0.3449	2.093
883	-0.3166	0.3628	2.061
884	-0.3716	0.2115	2.009
885	-0.2661	0.3071	1.99
886	-0.2892	0.3301	2.103
887	-0.3657	0.1006	2.047
888	-0.3334	0.2258	2.025
889	-0.4286	0.1688	2.154
890	-0.3669	0.3698	2.116
891	-0.4133	0.2014	2.369
892	-0.225	0.2023	1.741
893	-0.3323	0.3925	1.808
894	-0.3286	0.2044	2.039
895	-0.3073	0.1747	2.079
896	-0.2971	0.3041	2.024
897	-0.2702	0.3608	2.165
898	-0.405	0.1928	2.316
899	-0.2751	0.2173	1.981
900	-0.2998	0.2361	2.087
901	-0.3589	0.1287	2.077
902	-0.3102	0.2205	2.12
903	-0.2533	0.217	1.998
904	-0.3653	0.3125	2.085
905	-0.3118	0.2287	2.198
906	-0.358	0.03161	2.154
907	-0.2455	0.3304	2.008
908	-0.2631	0.08902	1.998
909	-0.3669	0.2452	2.165
910	-0.3409	0.1475	2.052
911	-0.349	0.2773	2.264
912	-0.2415	0.267	1.851
913	-0.253	0.1815	2.045
914	-0.3362	0.1164	1.952
915	-0.3048	0.338	2.146
916	-0.2511	0.177	1.836
917	-0.2083	0.2165	1.777
918	-0.3215	0.1422	1.896
919	-0.2983	0.2781	1.951
920	-0.2567	0.1893	2.063
921	-0.328	0.3532	2.21
922	-0.2939	0.2175	2.002
923	-0.295	0.3808	1.733
924	-0.3243	0.1655	2.09
925	-0.2891	0.2806	1.935
926	-0.3604	0.1866	2.063
927	-0.3622	0.3773	2.188
928	-0.3426	0.2375	1.916
929	-0.4046	0.2396	2.054
930	-0.2584	0.1286	1.927
931	-0.2539	0.1566	1.923
932	-0.3453	0.3838	2.099
933	-0.2319	0.4366	1.792
934	-0.2972	0.2626	2.119
935	-0.2481	0.1607	1.885
936	-0.3411	0.1702	2.016
937	-0.301	0.3707	2.03
938	-0.3799	0.2204	2.251
939	-0.2875	0.2247	2.05
940	-0.3746	0.2975	2.041
941	-0.3145	0.2632	1.909
942	-0.3654	0.3419	2.245
943	-0.3113	0.2981	1.866
944	-0.2421	0.1824	2.002
945	-0.2491	0.2515	1.801
946	-0.2374	0.2126	1.956
947	-0.2733	0.1864	1.996
948	-0.2857	0.3245	2.075
949	-0.3309	0.3148	2.058
950	-0.351	0.1912	2.246
951	-0.3274	0.2315	2.152
952	-0.2432	0.3284	1.941
953	-0.3475	0.2349	2.178
954	-0.3077	0.2014	2.1
955	-0.3193	0.08497	1.998
956	-0.3285	0.3026	2.045
957	-0.2279	0.3519	1.906
958	-0.2751	0.2258	1.909
959	-0.2603	0.1781	1.963
960	-0.2872	0.1402	2.052
961	-0.2682	0.2965	2.001
962	-0.3049	0.2513	2.003
963	-0.3415	0.1226	2.148
964	-0.3156	0.2005	1.958
965	-0.3508	0.2551	2.124
966	-0.2453	0.1417	1.88
967	-0.2714	0.1473	1.927
968	-0.3251	0.2598	1.845
969	-0.3482	0.1235	2.065
970	-0.2343	0.1914	1.784
971	-0.3239	0.2934	2.169
972	-0.2993	0.2117	2.017
973	-0.2978	0.1781	2.002
974	-0.3453	0.3728	2.163
975	-0.3008	0.2608	1.979
976	-0.3588	0.2768	1.997
977	-0.2722	0.3057	1.871
978	-0.2904	0.1805	2.065
979	-0.2999	0.3853	1.992
980	-0.3218	0.1174	2.089
981	-0.3525	0.249	2.069
982	-0.3203	0.1695	1.922
983	-0.2457	0.2679	1.907
984	-0.306	0.204	2.068
985	-0.407	0.2899	2.071
986	-0.2425	0.3826	1.878
987	-0.3248	0.2412	1.838
988	-0.3416	0.2134	2.03
989	-0.2513	0.2518	1.968
990	-0.3196	0.1991	2.023
991	-0.3496	0.2914	2.124
992	-0.3784	0.154	2.156
993	-0.2921	0.2132	2.009
994	-0.2815	0.2627	1.968
995	-0.3339	0.3241	2.103
996	-0.3435	0.1504	2.008
997	-0.2157	0.111	1.703
998	-0.2738	0.1472	1.943
999	-0.2529	0.3064	2.006
1000	-0.3314	0.1972	2.224
1001	-0.2752	0.3229	1.692
1002	-0.2121	0.2278	1.986
1003	-0.2058	0.1945	1.856
1004	-0.2403	0.2477	1.907
1005	-0.3822	0.2456	2.05
1006	-0.371	0.3451	1.964
1007	-0.2382	0.3505	1.815
1008	-0.3144	0.1645	2.115
1009	-0.314	0.44	1.913
1010	-0.2933	0.2544	2.153
1011	-0.3016	0.3043	1.964
1012	-0.2722	0.2902	1.811
1013	-0.2618	0.08697	2.051
1014	-0.3595	0.2057	2.172
1015	-0.3365	0.2067	2.196
1016	-0.304	0.1631	2.119
1017	-0.2547	0.3735	1.873
1018	-0.3181	0.2239	1.94
1019	-0.2749	0.1567	1.969
1020	-0.3553	0.2583	2.131
1021	-0.2881	0.2851	2.003
1022	-0.3413	0.2414	1.976
1023	-0.3465	0.2728	2.104
1024	-0.3302	0.4519	2.036
1025	-0.3815	0.4158	2.014
1026	-0.266	0.2528	1.912
1027	-0.356	0.09565	2.025
1028	-0.3343	0.2434	1.947
1029	-0.3392	0.193	2.154
1030	-0.3246	0.1783	2.091
1031	-0.3531	0.3002	2.041
1032	-0.3129	0.2768	1.859
1033	-0.2063	0.3473	1.872
1034	-0.3353	0.3297	1.772
1035	-0.3213	0.3418	1.903
1036	-0.3046	0.1555	1.927
1037	-0.3362	0.1634	2.036
1038	-0.2861	0.2231	1.939
1039	-0.2745	0.1396	1.991
1040	-0.2173	0.3058	1.902
1041	-0.3215	0.2461	2.148
1042	-0.311	0.03757	2.04
1043	-0.377	0.3582	2.118
1044	-0.4008	0.2106	2.316
1045	-0.3314	0.1648	2.049
1046	-0.2558	0.3526	2.004
1047	-0.2037	0.282	1.864
1048	-0.4308	0.2726	2.25
1049	-0.3126	0.2465	2.162
1050	-0.3505	0.03614	2.167
1051	-0.3592	0.336	2.089
1052	-0.2747	0.2411	2.051
1053	-0.1574	0.2101	1.564
1054	-0.2947	0.1381	2.067
1055	-0.2435	0.2405	1.97
1056	-0.3046	0.2021	2.156
1057	-0.3636	0.1067	2.139
1058	-0.3587	0.384	2.106
1059	-0.3875	0.2161	2.088
1060	-0.2978	0.4187	1.865
1061	-0.2785	0.3337	1.824
1062	-0.3637	0.1315	2.219
1063	-0.1851	0.1418	1.644
1064	-0.2995	0.258	2.059
1065	-0.3082	0.1437	2.115
1066	-0.3271	0.1337	2.114
1067	-0.2391	0.06346	2.028
1068	-0.2376	0.2879	1.9
1069	-0.3314	0.2431	2.118
1070	-0.2509	0.1151	1.999
1071	-0.3772	0.1046	2.211
1072	-0.2777	0.2398	1.967
1073	-0.3215	0.1953	1.725
1074	-0.3043	0.1907	1.939
1075	-0.3526	0.04322	2.167
1076	-0.2769	0.1834	1.851
1077	-0.3685	0.3308	1.964
1078	-0.2427	0.2567	2.031
1079	-0.3279	0.2464	2.046
1080	-0.3424	0.5621	1.822
1081	-0.384	0.206	2.003
1082	-0.2418	0.2288	2.002
1083	-0.3227	0.3455	2.159
1084	-0.2944	0.1559	1.973
1085	-0.3681	0.2522	2.07
1086	-0.3882	0.2077	2.375
1087	-0.3252	0.1488	2.06
1088	-0.2855	0.1834	2.076
1089	-0.2048	0.3362	2.003
1090	-0.2959	0.234	1.976
1091	-0.2364	0.2584	1.789
1092	-0.3573	0.1677	2.014
1093	-0.2874	0.191	1.912
1094	-0.3631	0.2215	2.14
1095	-0.3344	0.1754	2.252
1096	-0.3421	0.3002	2
1097	-0.3235	0.1236	2.061
1098	-0.2539	0.1635	1.948
1099	-0.342	0.1713	2.182
1100	-0.2591	0.1477	2.015
1101	-0.3256	0.04674	2.116
1102	-0.3016	0.2908	1.959
1103	-0.3164	0.1869	1.908
1104	-0.3064	0.1574	2.077
1105	-0.3393	0.3364	2.12
1106	-0.3399	0.2695	2.04
1107	-0.281	0.1733	1.954
1108	-0.2622	0.2113	1.99
1109	-0.2824	0.1504	1.933
1110	-0.3259	0.1966	1.822
1111	-0.3193	0.2864	2.18
1112	-0.2703	0.2387	1.99
1113	-0.2682	0.2301	1.923
1114	-0.2849	0.1248	1.95
1115	-0.385	0.1836	2.138
1116	-0.3354	0.1664	2.075
1117	-0.3055	0.1779	1.87
1118	-0.3239	0.3096	2.067
1119	-0.333	0.3061	1.925
1120	-0.4035	0.2415	2.207
1121	-0.3493	0.2966	1.988
1122	-0.3049	0.2283	2.058
1123	-0.2371	0.223	1.891
1124	-0.2526	0.1686	1.864
1125	-0.3726	0.2273	2.044
1126	-0.2959	0.08615	2.181
1127	-0.3663	0.2344	2.234
1128	-0.3949	0.3221	1.95
1129	-0.2122	0.1946	1.78
1130	-0.3356	0.1603	2.075
1131	-0.3019	0.1489	1.861
1132	-0.2238	0.1448	1.876
1133	-0.2674	0.2426	1.987
1134	-0.3948	0.1684	2.289
1135	-0.4649	0.2741	2.331
1136	-0.2251	0.1728	1.909
1137	-0.3518	0.1759	2.012
1138	-0.3081	0.07581	2.005
1139	-0.4668	0.1617	2.094
1140	-0.2813	0.1649	1.896
1141	-0.2757	0.2457	1.946
1142	-0.2838	0.2636	1.831
1143	-0.3659	0.2288	2.161
1144	-0.2764	0.2729	2.026
1145	-0.2422	0.2434	1.892
1146	-0.242	0.1363	1.962
1147	-0.2994	0.3172	1.733
1148	-0.3449	0.2077	2.257
1149	-0.3169	0.2726	2.134
1150	-0.3565	0.4615	2.092
1151	-0.2723	0.2978	2.097
1152	-0.1648	0.2568	1.768
1153	-0.3603	0.2735	2.066
1154	-0.3191	0.1806	1.979
1155	-0.27	0.402	1.839
1156	-0.3026	0.18	2.006
1157	-0.3653	0.5193	1.91
1158	-0.3187	0.3022	1.947
1159	-0.3628	0.1118	2.205
1160	-0.3424	0.3054	2.159
1161	-0.3622	0.2425	2.232
1162	-0.3813	0.3155	2.144
1163	-0.3145	0.2151	2.036
1164	-0.4162	0.1753	2.276
1165	-0.2811	0.353	2.023
1166	-0.2238	0.2867	1.934
1167	-0.2544	0.3531	1.986
1168	-0.3385	0.3581	2.098
1169	-0.3783	0.1175	2.33
1170	-0.3139	0.3012	2.103
1171	-0.3621	0.1376	2.231
1172	-0.2932	0.2476	2.232
1173	-0.26	0.1401	2.1
1174	-0.3597	0.06681	2.168
1175	-0.3096	0.3493	2.139
1176	-0.2917	0.2665	1.905
1177	-0.2815	0.1195	2.061
1178	-0.3904	0.3039	2.168
1179	-0.3027	0.2419	2.003
1180	-0.387	0.101	2.322
1181	-0.3337	0.2658	2.049
1182	-0.3387	0.1613	2.162
1183	-0.2439	0.2295	1.902
1184	-0.3384	0.1828	2.18
1185	-0.2687	0.1983	1.933
1186	-0.2737	0.263	1.897
1187	-0.3238	0.2505	2.212
1188	-0.2987	0.1655	2.119
1189	-0.3244	0.236	2.149
1190	-0.3031	0.07253	1.911
1191	-0.3093	0.2117	2.054
1192	-0.3188	0.373	2.07
1193	-0.3374	0.2233	2.046
1194	-0.3266	0.1825	1.982
1195	-0.3201	0.1211	1.915
1196	-0.3179	0.1564	1.927
1197	-0.2174	0.1787	2.051
1198	-0.2972	0.3372	1.976
1199	-0.3499	0.2368	2.128
1200	-0.3148	0.2269	2.036
1201	-0.2139	0.3051	1.761
1202	-0.3198	0.2214	2.025
1203	-0.2446	0.1796	1.849
1204	-0.3338	0.2798	2.093
1205	-0.316	0.3636	2.084
1206	-0.2693	0.1171	1.977
1207	-0.3546	0.2998	2.059
1208	-0.2717	0.1723	2.033
1209	-0.289	0.266	2.02
1210	-0.3705	0.233	2.029
1211	-0.2851	0.2965	1.975
1212	-0.3801	0.175	2.058
1213	-0.3107	0.2865	2.094
1214	-0.3751	0.2184	2.241
1215	-0.2433	0.1523	1.819
1216	-0.282	0.179	2.021
1217	-0.3105	0.3439	1.8
1218	-0.262	0.2668	1.91
1219	-0.3143	0.3159	1.891
1220	-0.2854	0.1412	2.065
1221	-0.3781	0.3522	2.245
1222	-0.2766	0.1673	1.984
1223	-0.3634	0.3642	2.209
1224	-0.3276	0.2599	2.036
1225	-0.328	0.2146	1.929
1226	-0.2221	0.2448	1.839
1227	-0.3529	0.1768	2.256
1228	-0.2768	0.2109	1.881
1229	-0.3716	0.2688	2.177
1230	-0.3123	0.2784	1.911
1231	-0.2058	0.3612	1.958
1232	-0.347	0.3534	1.931
1233	-0.3702	0.215	2.215
1234	-0.2093	0.3391	1.85
1235	-0.3217	0.2383	1.737
1236	-0.2812	0.3738	1.81
1237	-0.2117	0.2651	1.847
1238	-0.3844	0.1216	2.163
1239	-0.3143	0.1365	2.077
1240	-0.2263	0.1933	1.909
1241	-0.3073	0.361	1.884
1242	-0.2583	0.15	1.82
1243	-0.2555	0.2786	1.92
1244	-0.2159	0.2362	1.73
1245	-0.3491	0.2233	2.08
1246	-0.3417	0.2553	2.036
1247	-0.3283	0.2937	2.095
1248	-0.2863	0.2915	1.983
1249	-0.3621	0.2695	2.141
1250	-0.2741	0.3022	2
1251	-0.2232	0.102	1.963
1252	-0.2599	0.02192	1.925
1253	-0.3065	0.2652	1.985
1254	-0.3133	0.1416	2.037
1255	-0.3338	0.3483	1.934
1256	-0.3261	0.3306	1.936
1257	-0.2393	0.3935	1.871
1258	-0.2805	0.2745	1.883
1259	-0.2552	0.3662	1.826
1260	-0.2898	0.232	1.977
1261	-0.2188	0.1976	1.938
1262	-0.3263	0.1462	2.061
1263	-0.2535	0.2733	1.96
1264	-0.3288	0.3632	1.986
1265	-0.3781	0.1333	2.251
1266	-0.3013	0.2736	1.992
1267	-0.3217	0.2199	1.777
1268	-0.3482	0.1905	2.152
1269	-0.2363	0.2602	2.064
1270	-0.3054	0.2522	2.074
1271	-0.2915	0.3466	1.982
1272	-0.273	0.3473	1.971
1273	-0.2515	0.5288	1.791
1274	-0.2114	0.2562	1.656
1275	-0.2731	0.2011	1.91
1276	-0.3193	0.07331	2.095
1277	-0.2725	0.1842	1.866
1278	-0.2826	0.2491	2.05
1279	-0.2577	0.3432	1.84
1280	-0.3085	0.252	1.988
1281	-0.3402	0.2914	2.028
1282	-0.3445	0.04309	2.071
1283	-0.3065	0.3712	2.128
1284	-0.3619	0.01005	2.212
1285	-0.272	0.2021	1.85
1286	-0.2978	0.2675	1.863
1287	-0.3636	0.1522	2.076
1288	-0.358	0.3026	2.029
1289	-0.2695	0.458	2.013
1290	-0.216	0.3719	1.806
1291	-0.2401	0.1595	1.975
1292	-0.3107	0.2091	2.13
1293	-0.3355	0.2385	2.033
1294	-0.1657	0.2213	1.652
1295	-0.3018	0.1478	2.106
1296	-0.2932	0.3098	2.131
1297	-0.3192	0.2133	1.994
1298	-0.2429	0.2669	1.846
1299	-0.3523	0.3001	2.287
1300	-0.279	0.1477	2.035
1301	-0.4211	0.3877	2.11
1302	-0.344	0.1991	2.058
1303	-0.2955	0.203	2.103
1304	-0.3191	0.4425	1.925
1305	-0.3763	0.1697	2.242
1306	-0.3472	0.3347	2.076
1307	-0.2849	0.1882	1.938
1308	-0.2557	0.1857	1.96
1309	-0.2924	0.2434	1.997
1310	-0.2238	0.2239	1.921
1311	-0.3052	0.1985	2.019
1312	-0.3809	0.4742	2.058
1313	-0.2946	0.273	1.864
1314	-0.2552	0.1963	1.671
1315	-0.3157	0.2208	2.188
1316	-0.3533	0.3624	1.948
1317	-0.3027	0.2873	1.965
1318	-0.3186	0.2421	1.979
1319	-0.2732	0.3773	2.025
1320	-0.3308	0.2091	2.077
1321	-0.314	0.262	1.927
1322	-0.2672	0.2551	1.81
1323	-0.316	0.2017	1.959
1324	-0.3393	0.3311	1.971
1325	-0.2764	0.1354	1.927
1326	-0.2701	0.1601	1.951
1327	-0.2606	0.3143	2.075
1328	-0.2836	0.3049	1.928
1329	-0.2901	0.2096	2.073
1330	-0.4261	0.1529	2.15
1331	-0.2711	0.1226	2.034
1332	-0.3074	0.2423	2.026
1333	-0.3299	0.2655	2.2
1334	-0.3156	0.2605	1.933
1335	-0.3858	0.3706	2.175
1336	-0.3051	0.238	2.069
1337	-0.3401	0.2237	2.153
1338	-0.2479	0.1949	2.056
1339	-0.294	0.2008	2.063
1340	-0.3096	0.4178	1.913
1341	-0.3464	0.1585	2.02
1342	-0.2955	0.2326	1.956
1343	-0.2725	0.2374	1.875
1344	-0.2692	0.2923	1.879
1345	-0.2802	0.2446	1.867
1346	-0.2722	0.1827	2.076
1347	-0.3198	0.3547	1.974
1348	-0.3703	0.293	2.068
1349	-0.298	0.1504	2.108
1350	-0.3076	0.09519	2.091
1351	-0.2896	0.199	2.076
1352	-0.2633	0.2873	1.909
1353	-0.3123	0.2035	1.986
1354	-0.2094	0.1688	1.652
1355	-0.2384	0.2424	1.911
1356	-0.3033	0.2649	1.925
1357	-0.308	0.226	2.069
1358	-0.3721	0.1944	2.19
1359	-0.2271	0.3471	1.826
1360	-0.2743	0.3423	1.979
1361	-0.2876	0.2893	2.233
1362	-0.3434	0.1699	2.231
1363	-0.2452	0.2602	1.966
1364	-0.232	0.2653	1.887
1365	-0.2224	0.2255	1.981
1366	-0.3198	0.1762	1.958
1367	-0.2585	0.2904	1.963
1368	-0.2543	0.3199	1.886
1369	-0.3515	0.1462	2.013
1370	-0.3327	0.3125	1.825
1371	-0.2829	0.2311	1.96
1372	-0.2861	0.199	1.984
1373	-0.3711	0.3497	2.089
1374	-0.3219	0.3374	2.219
1375	-0.3007	0.1211	1.967
1376	-0.3251	0.03885	2.149
1377	-0.3166	0.2776	2.018
1378	-0.2938	0.174	1.96
1379	-0.2496	0.2638	2.001
1380	-0.3085	0.3855	1.907
1381	-0.3441	0.3661	2.197
1382	-0.3145	0.2761	1.906
1383	-0.2521	0.2346	2.009
1384	-0.3854	0.4447	1.945
1385	-0.3216	0.2478	2.135
1386	-0.3588	0.2447	2.036
1387	-0.2369	0.3355	1.986
1388	-0.2841	0.2409	1.949
1389	-0.2191	0.3171	1.682
1390	-0.3425	0.1732	2.094
1391	-0.2748	0.2074	2.057
1392	-0.2856	0.2803	1.987
1393	-0.3466	0.2439	2.039
1394	-0.2796	0.2172	2.05
1395	-0.2427	0.2819	2.011
1396	-0.2971	0.3258	2.09
1397	-0.3053	0.2943	2.054
1398	-0.2767	0.2923	1.983
1399	-0.3347	0.1445	2.091
1400	-0.3024	0.3618	1.909
1401	-0.3238	0.3274	1.962
1402	-0.3151	0.2576	2.094
1403	-0.3711	0.4299	1.987
1404	-0.2977	0.3428	2.056
1405	-0.2747	0.2542	1.757
1406	-0.3892	0.2728	2.181
1407	-0.3704	0.2102	2.149
1408	-0.3	0.1257	1.878
1409	-0.2504	0.2002	1.779
1410	-0.3036	0.3585	1.918
1411	-0.3353	0.3451	1.927
1412	-0.3932	0.2929	2.179
1413	-0.3561	0.245	2.126
1414	-0.2941	0.2028	1.971
1415	-0.3648	0.3051	2.072
1416	-0.2967	0.2782	2.022
1417	-0.389	0.3782	2.144
1418	-0.3037	0.2677	1.951
1419	-0.2435	0.3237	2.003
1420	-0.3008	0.2864	1.797
1421	-0.3421	0.2188	2.172
1422	-0.1469	0.2223	1.671
1423	-0.3503	0.1922	2.197
1424	-0.2817	0.3813	1.886
1425	-0.3044	0.204	2.07
1426	-0.3699	0.1883	2.042
1427	-0.3083	0.2061	2.113
1428	-0.3291	0.3332	2.045
1429	-0.1847	0.1758	2.015
1430	-0.3399	0.4666	2.003
1431	-0.2956	0.2569	1.932
1432	-0.3644	0.1238	2.219
1433	-0.3981	0.271	2.17
1434	-0.2763	0.1892	1.966
1435	-0.2836	0.2895	2.013
1436	-0.3806	0.2148	2.215
1437	-0.3792	0.2963	2.247
1438	-0.2831	0.2057	2.043
1439	-0.2473	0.1132	2.015
1440	-0.3089	0.2843	2.056
1441	-0.2982	0.3123	2.093
1442	-0.3062	0.1339	1.953
1443	-0.3355	0.1978	2.197
1444	-0.2857	0.2669	2.075
1445	-0.2699	0.197	2.055
1446	-0.2446	0.3321	1.83
1447	-0.2568	0.2128	1.826
1448	-0.2885	0.203	1.952
1449	-0.3493	0.2769	1.856
1450	-0.319	0.1844	2.217
1451	-0.1914	0.3003	1.579
1452	-0.3111	0.2609	1.939
1453	-0.3876	0.2708	2.234
1454	-0.3129	0.2524	1.957
1455	-0.2839	0.3352	1.808
1456	-0.2883	0.3178	2.092
1457	-0.3001	0.1797	2.012
1458	-0.3329	0.1827	2.063
1459	-0.2848	0.205	2.035
1460	-0.241	0.2763	1.763
1461	-0.3355	0.1736	2.033
1462	-0.3369	0.302	2.143
1463	-0.3419	0.2771	2.033
1464	-0.2469	0.2567	1.845
1465	-0.2991	0.147	2.07
1466	-0.2613	0.2338	1.859
1467	-0.2542	0.191	2.017
1468	-0.3491	0.3607	1.993
1469	-0.3182	0.3436	1.79
1470	-0.3307	0.2606	2.06
1471	-0.3907	0.1585	2.08
1472	-0.3495	0.07217	1.918
1473	-0.3066	0.258	2.091
1474	-0.265	0.2913	2.076
1475	-0.3192	0.3241	2.038
1476	-0.3112	0.2076	1.89
1477	-0.3038	0.121	2.095
1478	-0.2867	0.2383	2.033
1479	-0.354	0.1744	2.057
1480	-0.2488	0.3487	1.859
1481	-0.267	0.08442	1.987
1482	-0.3976	0.199	2.195
1483	-0.3057	0.05522	2.144
1484	-0.2957	0.1578	2.145
1485	-0.3048	0.3233	2.098
1486	-0.3021	0.2176	1.989
1487	-0.2539	0.1782	2.086
1488	-0.3551	0.2526	2.042
1489	-0.3114	0.2554	1.999
1490	-0.2836	0.267	2.087
1491	-0.3778	0.2759	2.287
1492	-0.2939	0.01554	2.025
1493	-0.3028	0.2592	2.121
1494	-0.3524	0.1429	2.009
1495	-0.2801	0.3572	2.061
1496	-0.2885	0.2192	1.943
1497	-0.2766	0.1404	2.086
1498	-0.3547	0.1868	2.235
1499	-0.3524	0.2943	2.066
1500	-0.2867	0.1566	1.982
1501	-0.3296	0.3977	1.844
1502	-0.3139	0.1924	2.084
1503	-0.3279	0.1549	2.112
1504	-0.282	0.1511	1.982
1505	-0.3538	0.1769	2.276
1506	-0.4181	0.2704	2.127
1507	-0.2302	0.1834	1.981
1508	-0.3209	0.3013	2.059
1509	-0.2768	0.2401	2.058
1510	-0.4457	0.2346	2.278
1511	-0.3641	0.2612	2.081
1512	-0.3369	0.2301	2.131
1513	-0.3443	0.3239	2.123
1514	-0.3245	0.1933	2.18
1515	-0.2987	0.08654	2.151
1516	-0.2899	0.1736	2.068
1517	-0.3297	0.1951	2.01
1518	-0.265	0.2475	1.927
1519	-0.3853	0.3578	2.193
1520	-0.3554	0.1514	2.301
1521	-0.3013	0.2497	2.058
1522	-0.3084	0.2861	2.144
1523	-0.3315	0.2781	2.117
1524	-0.2518	0.2297	2.013
1525	-0.3054	0.3553	1.918
1526	-0.2274	0.2132	1.81
1527	-0.2063	0.1305	1.625
1528	-0.3137	0.3553	1.933
1529	-0.334	0.2206	2.055
1530	-0.3624	0.2694	2.16
1531	-0.3246	0.274	1.97
1532	-0.3138	0.2271	1.995
1533	-0.2953	0.2337	2.089
1534	-0.289	0.2711	2.047
1535	-0.2937	0.08156	2.068
1536	-0.3827	0.3225	2.193
1537	-0.2761	0.3195	1.994
1538	-0.2299	0.3558	1.753
1539	-0.3479	0.2617	2.085
1540	-0.3315	0.01325	1.918
1541	-0.2661	0.2088	1.841
1542	-0.3339	0.3054	1.934
1543	-0.3423	0.1603	2.05
1544	-0.353	0.2536	2.139
1545	-0.2448	0.2726	1.964
1546	-0.2909	0.1938	1.95
1547	-0.2498	0.1747	2.077
1548	-0.2535	0.2084	1.867
1549	-0.3005	0.4449	2.138
1550	-0.304	0.1591	2.13
1551	-0.3703	0.1865	2.182
1552	-0.2892	0.1392	1.996
1553	-0.3087	0.2393	2.025
1554	-0.2538	0.2379	2.108
1555	-0.3268	0.2615	2.06
1556	-0.3213	0.1886	2.161
1557	-0.2622	0.1592	2.071
1558	-0.3488	0.1929	2.148
1559	-0.3109	0.09225	1.985
1560	-0.3157	0.1268	1.871
1561	-0.2488	0.2228	1.998
1562	-0.2949	0.137	2.119
1563	-0.3104	0.1783	2.068
1564	-0.3615	0.2083	2.01
1565	-0.4691	0.1896	2.204
1566	-0.2709	0.2529	1.993
1567	-0.2494	0.3195	2.086
1568	-0.2554	0.1772	1.833
1569	-0.3397	0.2336	2.036
1570	-0.2932	0.2531	1.995
1571	-0.341	0.3501	1.919
1572	-0.2148	0.2672	1.691
1573	-0.3357	0.1978	2.2
1574	-0.2633	0.1929	2.134
1575	-0.3348	0.283	2.043
1576	-0.3436	0.2843	2.053
1577	-0.3779	0.1802	2.108
1578	-0.2584	0.119	1.942
1579	-0.2935	0.1797	1.861
1580	-0.3211	0.2367	1.985
1581	-0.3523	0.2697	2.042
1582	-0.29	0.1574	1.958
1583	-0.3755	0.3359	2.153
1584	-0.2533	0.2337	2.026
1585	-0.1994	0.1462	2.014
1586	-0.4182	0.3652	2.133
1587	-0.2675	0.2003	1.967
1588	-0.3156	0.2845	2.201
1589	-0.3278	0.1342	2.02
1590	-0.2398	0.2408	1.886
1591	-0.2452	0.1948	1.86
1592	-0.2395	0.2169	1.865
1593	-0.3271	0.1535	2.028
1594	-0.2738	0.09717	2.027
1595	-0.327	0.2595	2.016
1596	-0.2929	0.2265	1.944
1597	-0.2632	0.1773	1.822
1598	-0.2199	0.3167	1.677
1599	-0.2863	0.2528	1.95
1600	-0.2641	0.2341	2.091
1601	-0.2687	0.2008	1.969
1602	-0.3543	0.4781	2.137
1603	-0.375	0.2454	2.046
1604	-0.273	0.2263	1.797
1605	-0.3574	0.1474	2.051
1606	-0.2567	0.1788	1.963
1607	-0.311	0.231	2.132
1608	-0.368	0.161	2.253
1609	-0.2503	0.1232	2.013
1610	-0.3106	0.3019	2.113
1611	-0.331	0.1707	2.062
1612	-0.2935	0.2774	2.093
1613	-0.2688	0.1466	2.067
1614	-0.2385	0.2126	1.814
1615	-0.2248	0.2295	2.068
1616	-0.3218	0.2662	2.128
1617	-0.3036	0.2624	1.909
1618	-0.295	0.1682	2.324
1619	-0.2964	0.2395	1.91
1620	-0.3441	0.2228	2.082
1621	-0.335	0.1571	2.176
1622	-0.2431	0.2405	1.953
1623	-0.2887	0.1927	1.953
1624	-0.3856	0.183	2.276
1625	-0.2481	0.2467	1.642
1626	-0.3269	0.2234	2.062
1627	-0.3082	0.1665	2.003
1628	-0.3145	0.2443	2.07
1629	-0.2932	0.1275	2.069
1630	-0.3736	0.2966	2.234
1631	-0.3773	0.1231	2.059
1632	-0.2859	0.2676	1.97
1633	-0.2885	0.08989	2.02
1634	-0.3048	0.2188	2.133
1635	-0.3234	0.1544	2.142
1636	-0.2101	0.3003	1.867
1637	-0.3518	0.2641	2.151
1638	-0.2071	0.415	1.703
1639	-0.2298	0.2889	1.864
1640	-0.3144	0.1725	2.161
1641	-0.3599	0.3406	2.157
1642	-0.2653	0.1694	1.967
1643	-0.318	0.2032	2.088
1644	-0.3011	0.3097	2.136
1645	-0.3262	0.1971	2.062
1646	-0.321	0.2422	2.087
1647	-0.3118	0.2776	2.097
1648	-0.2868	0.2998	1.945
1649	-0.3111	0.3098	2.12
1650	-0.3114	0.07998	2.027
1651	-0.2826	0.3817	2.106
1652	-0.234	0.2124	1.976
1653	-0.3099	0.1162	1.889
1654	-0.2952	0.3508	2.076
1655	-0.3968	0.223	2.365
1656	-0.3087	0.2504	2.083
1657	-0.3192	0.3593	1.957
1658	-0.2489	0.2935	1.914
1659	-0.2851	0.3406	1.84
1660	-0.3839	0.1661	2.139
1661	-0.3572	0.1551	1.954
1662	-0.3329	0.2091	2.172
1663	-0.2225	0.1798	1.854
1664	-0.2864	0.3621	2.013
1665	-0.3453	0.1804	2.256
1666	-0.2807	0.3304	1.999
1667	-0.2492	0.1555	1.863
1668	-0.3086	0.3036	2.049
1669	-0.2761	0.2553	2.064
1670	-0.3515	0.2819	2.219
1671	-0.2832	0.3116	1.927
1672	-0.3043	0.3264	2.025
1673	-0.2808	0.3117	1.945
1674	-0.2664	0.2232	2.027
1675	-0.3093	0.2247	2.215
1676	-0.3233	0.1893	2.134
1677	-0.3543	0.1771	2.154
1678	-0.2956	0.362	2.08
1679	-0.334	0.2746	2.16
1680	-0.3508	0.1956	2.161
1681	-0.3634	0.3075	1.989
1682	-0.1487	0.3318	1.77
1683	-0.2937	0.2151	1.838
1684	-0.3562	0.2104	2.217
1685	-0.2678	0.2087	2.003
1686	-0.3053	0.2392	1.969
1687	-0.2587	0.2216	1.906
1688	-0.2533	0.1594	2.013
1689	-0.2503	0.211	2.104
1690	-0.3494	0.3131	2.171
1691	-0.3104	0.3166	2.004
1692	-0.2513	0.01253	1.99
1693	-0.3446	0.3307	2.211
1694	-0.3186	0.1798	2.055
1695	-0.2821	0.3213	1.971
1696	-0.2935	0.1354	1.967
1697	-0.3314	0.1925	1.987
1698	-0.3132	0.1653	2.192
1699	-0.3482	0.2376	2.02
1700	-0.3215	0.2666	1.969
1701	-0.3987	0.1579	2.111
1702	-0.2458	0.3156	1.969
1703	-0.1885	0.06569	1.988
1704	-0.3454	0.3193	2.121
1705	-0.39	0.2451	2.095
1706	-0.2532	0.2846	2.045
1707	-0.3361	0.226	2.136
1708	-0.3096	0.2755	2.107
1709	-0.3265	0.159	2.069
1710	-0.2765	0.3788	1.95
1711	-0.3589	0.2684	2.318
1712	-0.3361	0.226	1.865
1713	-0.2681	0.2454	1.89
1714	-0.3323	0.328	2.191
1715	-0.3071	0.1395	1.933
1716	-0.3566	0.283	2.154
1717	-0.3263	0.1725	2.027
1718	-0.309	0.121	1.973
1719	-0.2865	0.1915	1.903
1720	-0.3076	0.2733	1.885
1721	-0.3841	0.2086	2.255
1722	-0.217	0.1637	1.812
1723	-0.3191	0.2446	1.941
1724	-0.3053	0.1298	2.044
1725	-0.27	0.1379	2.073
1726	-0.3521	0.09438	2.18
1727	-0.3353	0.2664	2.097
1728	-0.325	0.1249	2.057
1729	-0.3559	0.1369	2.183
1730	-0.2599	0.2031	2.035
1731	-0.2661	0.3392	2.013
1732	-0.2859	0.1985	1.925
1733	-0.3229	0.2258	1.947
1734	-0.2654	0.3373	1.956
1735	-0.3096	0.3315	2.194
1736	-0.3316	0.2656	1.888
1737	-0.3416	0.4775	2.084
1738	-0.3179	0.1437	2.044
1739	-0.3218	0.1882	2.161
1740	-0.3005	0.2931	2.107
1741	-0.3336	0.1788	2.107
1742	-0.319	0.3386	2.106
1743	-0.2859	0.174	2.144
1744	-0.3031	0.3734	2.067
1745	-0.2895	0.2756	1.703
1746	-0.4025	0.2083	2.402
1747	-0.3161	0.1729	2.217
1748	-0.3001	0.1909	1.972
1749	-0.2993	0.2521	1.988
1750	-0.3624	0.184	2.08
1751	-0.2959	0.2077	1.951
1752	-0.2458	0.202	1.795
1753	-0.257	0.2177	1.851
1754	-0.2847	0.1213	1.908
1755	-0.3159	0.2705	1.935
1756	-0.212	0.392	2.054
1757	-0.3401	0.2288	2.062
1758	-0.315	0.192	2.025
1759	-0.2665	0.1857	2.085
1760	-0.3248	0.2429	2.026
1761	-0.3509	0.1229	2.298
1762	-0.3426	0.1439	2.111
1763	-0.2987	0.2658	1.934
1764	-0.3522	0.3804	2.348
1765	-0.3172	0.1666	2.065
1766	-0.2811	0.2687	1.975
1767	-0.3715	0.2863	2.089
1768	-0.2663	0.1542	1.877
1769	-0.3276	0.09394	2.106
1770	-0.3725	0.3883	2.315
1771	-0.3452	0.2364	2.092
1772	-0.2368	0.317	2.001
1773	-0.3556	0.2922	2.145
1774	-0.2898	0.2941	2.312
1775	-0.3233	0.2562	2.007
1776	-0.2269	0.1574	2.018
1777	-0.3474	0.3321	2.159
1778	-0.2436	0.245	2.013
1779	-0.2791	0.2236	2.062
1780	-0.3059	0.2624	2.101
1781	-0.2422	0.1848	1.671
1782	-0.374	0.222	2.045
1783	-0.363	0.2563	2.057
1784	-0.397	0.3126	2.127
1785	-0.3129	0.264	2.153
1786	-0.2831	0.21	1.972
1787	-0.2639	0.2565	1.942
1788	-0.2978	0.2328	2.206
1789	-0.3141	0.2335	1.995
1790	-0.2527	0.1394	1.87
1791	-0.3211	0.4536	1.841
1792	-0.2824	0.07094	2.073
1793	-0.3205	0.2791	2.158
1794	-0.3128	0.2589	2.062
1795	-0.2729	0.3125	2.023
1796	-0.2604	0.2688	2.086
1797	-0.3346	0.1232	2.098
1798	-0.3445	0.232	2.18
1799	-0.2623	0.3549	1.9
1800	-0.2353	0.2838	1.818
1801	-0.3341	0.2489	1.927
1802	-0.2794	0.3644	1.91
1803	-0.3286	0.2837	2.044
1804	-0.3041	0.1895	2.088
1805	-0.2784	0.2106	1.989
1806	-0.194	0.2819	1.895
1807	-0.2386	0.2495	1.784
1808	-0.2622	0.2855	2.028
1809	-0.2244	0.1218	1.651
1810	-0.2995	0.3037	1.987
1811	-0.2727	0.2692	1.907
1812	-0.281	0.1907	2.045
1813	-0.3341	0.2917	2.094
1814	-0.2733	0.2752	1.907
1815	-0.2566	0.2947	2.004
1816	-0.2609	0.2189	1.875
1817	-0.3436	0.3068	2.146
1818	-0.3685	0.2652	2.157
1819	-0.3556	0.3	2.145
1820	-0.3075	0.2476	1.989
1821	-0.3487	0.3333	2.044
1822	-0.2959	0.1457	2.087
1823	-0.3333	0.3426	2.096
1824	-0.2558	0.1446	2.029
1825	-0.2911	0.1797	2.025
1826	-0.2584	0.1056	2.151
1827	-0.2783	0.3602	1.796
1828	-0.2702	0.246	1.977
1829	-0.4015	0.2578	2.134
1830	-0.3646	0.3195	2.052
1831	-0.4089	0.2058	2.316
1832	-0.2764	0.223	1.91
1833	-0.3149	0.1474	2.053
1834	-0.2771	0.1483	1.889
1835	-0.325	0.3057	2.046
1836	-0.2993	0.2559	2.136
1837	-0.3274	0.1806	1.942
1838	-0.3029	0.0634	2.079
1839	-0.3825	0.2829	2.083
1840	-0.3667	0.2316	2.051
1841	-0.3829	0.257	2.11
1842	-0.3402	0.3172	2.158
1843	-0.3211	0.2688	2.001
1844	-0.3527	0.3101	2.075
1845	-0.3659	0.4105	1.945
1846	-0.2423	0.2539	1.962
1847	-0.3359	0.2973	2.043
1848	-0.3132	0.2685	1.923
1849	-0.2552	0.3384	1.878
1850	-0.2587	0.1938	1.896
1851	-0.3642	0.3218	2.067
1852	-0.413	0.2489	2.374
1853	-0.3613	0.2065	2.145
1854	-0.3165	0.1716	2.142
1855	-0.2792	0.1916	2.022
1856	-0.3137	0.137	2.053
1857	-0.3033	0.1592	2.043
1858	-0.2914	0.1854	2.075
1859	-0.2434	0.2055	1.947
1860	-0.2918	0.1457	1.982
1861	-0.2528	0.08945	1.942
1862	-0.3272	0.1038	2.197
1863	-0.3252	0.2457	2.035
1864	-0.3165	0.323	2.1
1865	-0.3293	0.3043	1.947
1866	-0.2905	0.3634	1.849
1867	-0.3258	0.3487	2.318
1868	-0.3277	0.104	2.218
1869	-0.3096	0.3049	2.041
1870	-0.3441	0.1907	2.207
1871	-0.2808	0.2085	1.922
1872	-0.2837	0.3016	2.109
1873	-0.3127	0.3209	2.117
1874	-0.2745	0.2014	2.153
1875	-0.2951	0.1089	1.855
1876	-0.2531	0.2078	1.925
1877	-0.2678	0.2906	2.065
1878	-0.2863	0.2966	1.891
1879	-0.2694	0.1389	1.959
1880	-0.2817	0.1676	1.933
1881	-0.2598	0.2375	1.909
1882	-0.3152	0.2001	1.963
1883	-0.3047	0.3432	2.139
1884	-0.2783	0.2979	1.903
1885	-0.4125	0.4154	2.149
1886	-0.3038	0.3509	1.973
1887	-0.2885	0.3612	2.197
1888	-0.3355	0.1422	1.953
1889	-0.3034	0.3434	1.849
1890	-0.3132	0.3479	2.154
1891	-0.3387	0.3711	2.118
1892	-0.3241	0.2305	2.055
1893	-0.3743	0.3517	2.195
1894	-0.3012	0.312	2.148
1895	-0.3092	0.1963	1.995
1896	-0.3834	0.2132	2.091
1897	-0.2331	0.1262	1.937
1898	-0.3399	0.3884	2.121
1899	-0.3622	0.3078	2.207
1900	-0.269	0.1782	1.843
1901	-0.3327	0.2915	2.074
1902	-0.2855	0.1916	1.935
1903	-0.2878	0.1369	2.043
1904	-0.3039	0.3394	1.993
1905	-0.2987	0.1191	1.95
1906	-0.3661	0.3624	2.34
1907	-0.3047	0.2865	1.962
1908	-0.1749	0.196	1.641
1909	-0.2707	0.2884	2.076
1910	-0.2722	0.1527	1.924
1911	-0.3265	0.3262	2.159
1912	-0.3262	0.3368	2.098
1913	-0.2902	0.2155	1.977
1914	-0.3206	0.3129	2.05
1915	-0.3015	0.2074	2.129
1916	-0.4084	0.2194	2.34
1917	-0.3123	0.3173	2.037
1918	-0.3354	0.3198	2.093
1919	-0.2038	0.226	2.026
1920	-0.188	0.3355	1.685
1921	-0.2853	0.2943	2.254
1922	-0.3963	0.2916	1.91
1923	-0.3018	0.2203	2.145
1924	-0.3275	0.3167	1.934
1925	-0.2128	0.1698	1.896
1926	-0.2451	0.2043	1.957
1927	-0.2807	0.1984	1.985
1928	-0.3251	0.1648	1.948
1929	-0.3448	0.2536	2.043
1930	-0.3312	0.3523	2.073
1931	-0.3319	0.2769	1.898
1932	-0.3434	0.2692	2.166
1933	-0.2354	0.2239	1.849
1934	-0.3302	0.203	2.038
1935	-0.34	0.1612	2.177
1936	-0.318	0.3089	2.002
1937	-0.2468	0.2539	1.93
1938	-0.3936	0.2624	2.068
1939	-0.3445	0.2064	2.093
1940	-0.264	0.2214	1.869
1941	-0.2877	0.0825	1.922
1942	-0.3374	0.263	1.992
1943	-0.3052	0.2586	1.779
1944	-0.2754	0.2305	2.022
1945	-0.2199	0.0691	1.964
1946	-0.2451	0.1963	2.055
1947	-0.2942	0.3699	2.117
1948	-0.2699	0.09814	2.011
1949	-0.2616	0.2305	1.905
1950	-0.3016	0.09705	1.937
1951	-0.2181	0.01518	1.925
1952	-0.3193	0.2005	2.091
1953	-0.2688	0.2816	2.002
1954	-0.3602	0.1344	2.066
1955	-0.348	0.1867	2.167
1956	-0.252	0.2101	2.156
1957	-0.2931	0.1937	1.904
1958	-0.3126	0.136	2.175
1959	-0.3224	0.2947	2.155
1960	-0.3704	0.556	1.822
1961	-0.2822	0.1765	1.982
1962	-0.3415	0.1343	2.139
1963	-0.2361	0.2933	2.045
1964	-0.3215	0.2727	2.198
1965	-0.3307	0.146	2.18
1966	-0.3594	0.2281	2.278
1967	-0.2402	0.2005	1.749
1968	-0.3209	0.1276	1.946
1969	-0.3266	0.26	2.046
1970	-0.2788	0.1852	1.984
1971	-0.2836	0.3129	1.894
1972	-0.2365	0.2157	1.803
1973	-0.2607	0.1911	2.042
1974	-0.3289	0.1014	1.973
1975	-0.2378	0.2425	1.852
1976	-0.2512	0.2605	1.804
1977	-0.2943	0.2908	1.87
1978	-0.2924	0.2259	2.085
1979	-0.2336	0.159	2.045
1980	-0.2994	0.346	1.92
1981	-0.3236	0.2915	2.235
1982	-0.3093	0.2897	2.114
1983	-0.3131	0.1162	1.924
1984	-0.3384	0.2539	2.092
1985	-0.3731	0.3119	2.082
1986	-0.2881	0.1712	2.047
1987	-0.3086	0.2407	1.91
1988	-0.23	0.1625	1.822
1989	-0.2165	0.1282	1.592
1990	-0.2984	0.2972	1.944
1991	-0.2431	0.4659	1.96
1992	-0.3194	0.3312	1.927
1993	-0.3155	0.1387	2.323
1994	-0.3159	0.1871	2.084
1995	-0.3116	0.1391	1.994
1996	-0.3048	0.0784	1.962
1997	-0.2635	0.3414	2.021
1998	-0.281	0.3679	1.859
1999	-0.3486	0.2002	2.239
[truncated: 28,001 more rows]

## Sheet: Figure_3
Site	Density_Mean	Total_Mean	LCRI_Total	UCRI_Total
95CC01W1	11.4806	17.2621	12.1041	23.4243
95RR01S1	11.3248	18.6451	12.9906	25.4545
95NN02W1	11.0569	20.6828	14.2164	28.55
95ZZ02W1	22.6716	12.9069	9.6221	16.7676
95FF01S1	3.99921	3.53406	1.7706	5.90659
95FF01S2	3.4141	26.1456	12.5071	45.1331
95NN04W1	19.1417	68.4539	46.3445	95.6591
95OO05W1	19.4844	49.5078	33.9209	68.5922
95FF03W1	11.9276	16.1148	11.5146	21.5102
95CC03W1	20.8432	28.8993	20.6248	38.7914
95EE03W1	21.1704	18.7989	13.5497	25.057
95PP06S1	12.2547	9.4117	6.80438	12.4329
95PP06S2	5.9051	37.5355	22.0067	57.9929
95NN07S1	23.4384	10.7737	8.14035	13.855
95NN07S2	18.4707	94.5182	62.466	134.623
95RR03W1	20.4789	16.3375	11.5398	22.111
95OO13W1	6.27362	15.2598	9.16272	22.9994
95XX14W1	3.4165	23.669	11.3252	40.8445
95CC06S1	6.01226	16.3124	9.63745	25.0242
95CC06S2	6.47422	5.5015	3.34082	8.19031
95PP09W1	18.5872	79.764	52.9164	113.202
95CC08W1	20.3332	31.0197	21.8256	42.0855
95OO15W1	18.7215	87.9931	58.6749	124.362
95ZZ06W1	20.6949	18.3702	13.0593	24.7456
95FF07W1	22.356	20.5378	15.2041	26.7942
95RR05S1	7.20576	3.10571	1.94167	4.494
95RR05S2	23.4474	7.73197	5.84262	9.94159
95PP11W1	18.5953	120.902	80.2392	171.532
95EE07W1	10.7543	24.2818	16.4241	33.9653
95FF08W1	11.6169	14.7371	10.3867	19.8941
95EE08W1	6.58267	6.42441	3.92129	9.5134
95KK04W1	20.0908	37.0534	25.8778	50.5556
95RR10W1	24.5656	7.61493	5.8434	9.68689
95XX18W1	6.50552	12.2176	7.43273	18.1573
95XX19W1	3.46913	16.5868	7.98257	28.5106
95OO18W1	5.97385	38.0438	22.4222	58.541
95KK06W1	19.3775	36.6825	25.0498	50.939
95XX20S1	18.9538	55.3117	37.2047	77.6618
95XX20S2	7.19626	3.55543	2.2224	5.14534
95OO20W1	10.4208	64.0558	42.5207	91.0493
95OO21W1	10.5832	43.4537	29.106	61.2609
95KK09W1	19.4246	41.2247	28.1879	57.1958
95EE12W1	0	14.7583	11.2815	18.8193
95ZZ10W1	18.941	89.985	60.4925	126.375
95CC18W1	10.565	45.1043	30.1795	63.633
95KK11W1	22.1713	18.1519	13.3863	23.7458
95PP20W1	19.0631	78.042	52.6858	109.248
95NN18S1	18.3007	124.42	81.7117	178.046
95NN18S2	5.88805	34.8971	20.4337	53.9821
95RR12W1	11.5799	9.24011	6.50377	12.4936
95RR13W1	19.5008	25.6495	17.5864	35.5274
95PP22W1	10.4645	61.658	41.0416	87.4132
95EE13W1	18.826	49.4956	33.1398	69.7382
95FF16W1	6.02933	24.6974	14.6083	37.8348
95ZZ14S1	21.5584	16.1366	11.7405	21.3372
95ZZ14S2	11.2293	10.9073	7.56367	14.9526
95FF17W1	21.204	16.0789	11.5978	21.4137
95CC22W1	11.4133	12.2565	8.57444	16.6742
95KK16W1	11.7376	12.9713	9.18895	17.4313
95ZZ16S1	22.7266	13.3926	9.994	17.3899
95ZZ16S2	20.7421	14.275	10.1608	19.2086
95WW01S1	12.6813	5.9769	4.3793	7.79143
95WW01S2	10.4441	37.0068	24.6102	52.5324
95DD01W1	6.17652	14.3069	8.54633	21.6766
95LL02S1	10.2904	92.4439	60.8756	132.179
95LL02S2	21.1528	13.5069	9.7295	18.0085
95QQ01W1	21.8604	12.0018	8.79706	15.787
95DD03W1	3.57368	13.1785	6.39983	22.4763
95DD04W1	19.7551	29.9272	20.6928	41.1428
95AA02W1	10.3956	55.9377	37.077	79.5822
95LL03W1	18.559	120.293	79.743	170.849
95VV02W1	20.1909	27.981	19.5967	38.0885
95AA03W1	22.7504	12.7252	9.50121	16.518
95XX01S1	3.82843	3.58616	1.77718	6.02651
95XX01S2	5.01067	1.8445	0.937998	3.09239
95XX01S3	5.07042	1.53748	0.781153	2.58322
95WW04S1	14.9255	4.60022	3.47404	5.82624
95WW04S2	8.71251	2.02206	1.29115	2.91256
95II01S1	3.9091	2.86329	1.42596	4.79687
95II01S2	3.36206	35.6297	16.9611	61.7404
95WW05S1	7.38403	3.41699	2.14672	4.92938
95WW05S2	12.4284	5.6011	4.07091	7.3577
95XX02W1	4.23858	3.56719	1.80436	5.9363
95DD05W1	20.2172	21.971	15.3983	29.8948
95QQ03W1	23.6286	6.84803	5.189	8.78125
95DD06W1	4.01204	4.23747	2.1263	7.08052
95SS02S1	4.1885	3.11754	1.57438	5.1919
95SS02S2	3.74228	4.95362	2.43696	8.36516
95XX03S1	3.94202	2.2084	1.10201	3.69675
95XX03S2	3.53005	6.60197	3.19607	11.2836
95SS04S1	14.3593	7.07668	5.33117	8.97529
95SS04S2	13.3529	6.7097	4.9905	8.61049
95SS04S3	5.88349	80.2739	46.9849	124.201
95XX04S1	4.48077	2.03288	1.03663	3.37954
95XX04S2	8.41006	3.28056	2.09734	4.70688
95LL04W1	18.4654	181.996	120.261	259.263
95BB02W1	18.3745	186.207	122.647	265.936
95JJ03S1	22.5405	10.1298	7.52837	13.1813
95JJ03S2	11.9161	5.73226	4.095	7.65514
95XX05W1	11.338	19.4789	13.5807	26.58
95II02S1	3.52523	8.14623	3.94181	13.9259
95II02S2	6.40597	7.79404	4.71642	11.6352
95II02S3	12.4728	6.51578	4.74372	8.54636
95QQ04W1	20.6588	17.7195	12.588	23.8918
95SS05S1	12.481	6.90367	5.0279	9.05252
95SS05S2	3.37619	30.3808	14.4897	52.5673
95XX06S1	11.6422	10.6009	7.48228	14.2979
95XX06S2	13.1807	7.56774	5.61377	9.74742
95HH02S1	4.46546	1.59169	0.811205	2.64579
95HH02S2	4.03462	2.56579	1.28872	4.28546
95HH03W1	4.09297	2.51542	1.26835	4.19774
95BB04S1	6.29493	7.78835	4.68356	11.7169
95BB04S2	3.36669	33.2577	15.843	57.6133
95XX07S1	4.08718	2.15925	1.08846	3.60456
95XX07S2	3.91443	2.61428	1.30289	4.37849
95LL06S1	5.87755	41.7881	24.448	64.6753
95LL06S2	12.5736	7.34221	5.36068	9.59849
95XX08S1	4.56302	1.47926	0.754809	2.46436
95XX08S2	4.19229	1.76372	0.890729	2.93728
95HH04S1	4.63362	1.85324	0.947148	3.09144
95HH04S2	3.76739	3.12229	1.53941	5.2633
95WW08S1	9.72133	1.74689	1.09607	2.55464
95WW08S2	7.95286	2.51272	1.59645	3.59911
95II03S1	4.10183	2.60943	1.31612	4.35456
95II03S2	4.91104	1.75393	0.893185	2.9349
95YY02W1	19.8283	34.19	23.6896	46.9266
95QQ05W1	3.40085	32.945	15.7493	56.9175
95WW09S1	22.7802	8.87396	6.63126	11.5178
95WW09S2	4.07572	1.93337	0.973659	3.22735
95II04S1	3.40452	25.7416	12.307	44.4532
95II04S2	24.4865	11.2627	8.636	14.3352
95DD08W1	20.63	23.2496	16.5012	31.3638
95JJ05W1	19.1157	43.7957	29.6296	61.251
95QQ07W1	20.3643	21.7273	15.3074	29.4642
95BB06W1	22.2263	21.7485	16.0605	28.4304
95LL07W1	23.7918	13.0787	9.93523	16.7411
95XX09S1	7.46743	2.985	1.87748	4.29846
95XX09S2	4.27935	1.89348	0.95982	3.14875
95JJ06W1	20.7252	26.2526	18.6758	35.3403
95XX10S1	10.3909	58.4581	38.7358	83.1868
95XX10S2	3.87718	3.59103	1.78513	6.02477
95XX10S3	14.5462	3.73452	2.81698	4.7334
95HH05W1	24.3152	12.6413	9.67542	16.1063
95WW10S1	10.5785	32.0893	21.4879	45.2488
95WW10S2	23.1716	8.10268	6.09945	10.4674
95SS06S1	18.311	157.847	103.7	225.797
95SS06S2	27.6138	11.0633	8.61356	13.933
95SS06S3	25.914	10.1136	7.83902	12.7507
95WW11S1	3.42827	14.4355	6.91741	24.8654
95WW11S2	4.13802	2.00817	1.01317	3.34693
95XX11S1	10.5152	53.3714	35.6248	75.4761
95XX11S2	6.03121	23.4415	13.8671	35.9075
95XX11S3	26.4493	7.67798	5.96377	9.67296
95WW12W1	26.0602	12.258	9.50874	15.4574
95YY04W1	20.214	44.1364	30.9303	60.0574
95LL08S1	25.0428	9.01742	6.94668	11.422
95LL08S2	21.2832	15.2904	11.0528	20.3393
95LL09S1	22.7609	10.2304	7.64062	13.2792
95LL09S2	20.919	16.9028	12.0872	22.653
95QQ08W1	26.5687	7.18119	5.57843	9.04296
95II07W1	28.4879	9.42016	7.31824	11.888
95JJ07W1	20.9744	26.3639	18.8867	35.2847
95VV10S1	21.3398	14.267	10.3231	18.9577
95VV10S2	20.5571	17.6309	12.4793	23.8275
95YY05W1	11.0347	16.016	10.9996	22.1226
95SS07S1	19.8817	55.0916	38.2453	75.5265
95SS07S2	8.68163	2.7474	1.75421	3.95474
95VV11S1	10.356	78.8757	52.1316	112.379
95VV11S2	10.3937	78.4255	51.9738	111.586
95VV12S2	19.9094	22.2266	15.4447	30.4546
95LL10S1	5.93223	50.8203	29.8707	78.4143
95II08W1	8.57713	3.98014	2.54017	5.72329
95VV14S1	20.4024	23.1926	16.357	31.4247
95VV14S2	11.3055	10.5202	7.32307	14.3752
95LL12S1	19.6904	47.0962	32.5013	64.886
95LL12S2	21.7391	10.6323	7.76869	14.0156
95LL13S1	18.8943	41.7748	28.0371	58.7282
95LL13S2	20.4003	15.8669	11.1903	21.4993
95VV15S1	23.7241	8.77297	6.65967	11.2369
95VV15S2	11.2758	13.0286	9.05568	17.8232
95LL14S1	30.0626	5.42626	4.18524	6.90602
95LL14S2	27.2929	6.55975	5.10106	8.26706
95YY09W1	10.5745	43.6332	29.2112	61.5367
95XX15W1	22.2614	18.4491	13.6351	24.1023
95WW14W1	23.2147	14.8443	11.1795	19.1684
95DD11W1	22.8727	16.2217	12.1463	21.0342
95II09S1	3.57091	7.40945	3.59717	12.6407
95II09S2	5.00156	1.35373	0.688428	2.26952
95SS10S1	12.5353	9.50249	6.93091	12.4389
95SS10S2	4.12573	3.20333	1.61526	5.34009
95HH06S1	3.35119	73.4708	34.9309	127.441
95HH06S2	6.61395	9.30152	5.68176	13.7533
95LL15S1	11.0261	13.9748	9.59228	19.3119
95LL15S2	7.32203	3.69574	2.31906	5.33381
95II10W1	25.7926	13.4208	10.3915	16.9344
95DD13W1	22.0032	14.0584	10.3373	18.441
95AA08W1	18.6214	74.5358	49.5172	105.646
95AA09W1	21.3074	20.1981	14.6077	26.8568
95DD14S1	5.9317	26.5881	15.6273	41.0256
95DD14S2	3.39389	21.067	10.0579	36.4024
95II11W1	3.95582	4.4752	2.23417	7.49111
95QQ09W1	11.3539	14.0494	9.80414	19.1575
95II12W1	4.14772	3.62336	1.82818	6.03752
95WW15S1	7.31713	3.8471	2.41426	5.55212
95WW15S2	4.54473	1.86607	0.951931	3.10811
95BB12S1	24.8963	7.96793	6.13224	10.0963
95BB12S2	8.23897	2.34433	1.49578	3.35554
95WW16S1	8.40105	2.83414	1.81152	4.06648
95WW16S2	29.5523	5.62919	4.35554	7.14558
95YY13S1	22.0347	11.659	8.5793	15.2816
95YY13S2	19.0059	35.5893	23.9824	49.9092
95II13W1	12.5041	11.784	8.58735	15.441
95BB13S1	6.08442	12.0494	7.1514	18.385
95BB13S2	13.7055	4.92135	3.68117	6.28635
95BB13S3	4.38093	1.93936	0.986501	3.22345
95AA10W1	23.0347	13.1167	9.85112	16.9716
95QQ12W1	11.0888	16.436	11.3114	22.6489
95XX17S1	24.0793	8.90628	6.79744	11.3703
95XX17S2	7.96715	2.85296	1.81288	4.08875
95SS12W1	4.22507	4.14819	2.09746	6.90208
95DD18W1	18.9222	54.4643	36.5835	76.5265
95WW17W1	12.6172	9.56559	6.99392	12.4889
95WW18W1	13.6427	7.55757	5.6458	9.65746
95SS13S1	20.8998	15.4277	11.0287	20.6842
95SS13S2	24.0907	8.18807	6.25181	10.4521
95II14W1	3.74333	6.16359	3.03229	10.4078
95SS14S1	25.043	7.76505	5.98189	9.83573
95SS14S2	5.87005	40.5044	23.6903	62.7193
95WW19S1	7.36049	4.25737	2.6737	6.14209
95WW19S2	4.5146	2.3412	1.19433	3.89453
95WW19S3	4.05202	3.62539	1.82256	6.0566
95LL16S1	5.93851	44.4069	26.1061	68.4957
95LL16S2	10.3994	105.334	69.842	149.847
95YY14S1	20.3702	18.2806	12.8813	24.7887
95YY14S2	11.0751	14.3776	9.89029	19.8266
95LL17W1	12.3731	11.5317	8.36654	15.1748
95HH09W1	21.5859	22.4051	16.3077	29.6114
95QQ14S1	6.26973	20.7061	12.4297	31.2096
95SS16S1	12.3228	6.81471	4.93785	8.98201
95SS16S2	23.4421	10.7754	8.1419	13.8566
95II15S1	4.0854	2.7309	1.37643	4.55923
95II15S2	4.21637	2.13797	1.08081	3.55845
95JJ13S1	6.21854	13.3632	8.00084	20.1852
95JJ13S2	3.81669	3.6982	1.83225	6.21746
95SS17S1	10.6672	42.9332	28.8908	60.2806
95SS17S2	24.5418	8.83444	6.77861	11.2395
95LL18S1	6.77078	6.25612	3.84371	9.17975
95LL18S2	3.62127	4.43961	2.16524	7.54859
95SS18S1	23.8884	8.59584	6.53981	10.9918
95SS18S2	21.3122	14.8862	10.7665	19.7923
95SS19S1	5.98494	16.2995	9.6128	25.0642
95SS19S2	19.2461	30.6778	20.8455	42.7565
95YY15S1	10.4834	8.67155	5.77783	12.2811
95YY15S2	20.2529	20.7988	14.5919	28.2793
95SS20W1	4.33888	3.27867	1.66548	5.45217
95II16W1	11.8551	11.7687	8.38671	15.752
95BB17S1	7.31627	4.15437	2.60694	5.99551
95BB17S2	10.2227	208.17	136.633	298.563
95HH11W1	20.4382	16.5083	11.6524	22.3553
95II17W1	7.04726	6.5906	4.09274	9.58229
95SS22S1	4.82625	1.61861	0.826015	2.7069
95SS22S2	3.62275	5.41547	2.64179	9.2077
95WW20S1	5.83249	83.5333	48.6789	129.652
95WW20S2	3.44816	32.8947	15.7921	56.5832
95WW20S3	3.76666	4.45953	2.19849	7.51797
95AA11S1	6.39253	13.074	7.90365	19.5319
95AA11S2	3.52037	11.994	5.80024	20.5148
95HH12W1	13.5849	5.29538	3.95358	6.77081
95II18W1	20.1019	29.4589	20.5801	40.1837
95DD20W1	23.9535	10.5351	8.02419	13.4616
95WW21S1	20.3197	18.4372	12.965	25.018
95WW21S2	13.3294	7.24444	5.38671	9.30004
95WW22S1	7.58717	2.95393	1.8622	4.24543
95WW22S2	20.0763	21.0148	14.6707	28.6852
95JJ15W1	6.20291	12.0936	7.23288	18.2836
95LL20W1	22.6652	16.9779	12.6552	22.0587
95BB19S1	7.03708	4.28868	2.66169	6.23665
95BB19S2	4.08112	2.72798	1.37442	4.55363
95BB19S3	4.96896	1.34473	0.68409	2.25262
95II20W1	6.45802	11.9234	7.22955	17.763
95HH13W1	30.8605	5.88183	4.50906	7.52388
95SS25W1	23.0774	17.2913	12.9991	22.3591
95DD21W1	6.76349	6.81737	4.18559	10.0082
95LL21W1	11.2418	31.7245	22.013	43.4638
95SS26S1	25.7557	10.3087	7.97952	13.0121
95SS26S2	14.6627	5.27088	3.9762	6.6797
95XX21W1	3.76555	6.5657	3.23635	11.0705
95XX22W1	8.03953	4.06498	2.58633	5.82429
95WW23S1	12.7145	9.24984	6.78235	12.0454
95WW23S2	3.87286	5.13017	2.54896	8.60588
95BB22S1	18.612	69.4943	46.1585	98.5411
95BB22S2	23.0721	9.91136	7.45012	12.8188
95SS27W1	12.2849	11.6997	8.4654	15.4342
95XX23W1	15.219	8.75872	6.61912	11.1006
95AA15S1	11.2294	21.2409	14.7295	29.1184
95AA15S2	10.6115	26.8803	18.0357	37.8398
95XX24S1	3.82995	2.76287	1.36934	4.6421
95XX24S2	7.63691	2.81292	1.77564	4.0408
95VV27W1	19.5902	38.8486	26.7234	53.681
95VV28S1	13.1955	8.11753	6.02276	10.4525
95VV28S2	19.7087	21.0169	14.5124	28.9376
95AA16W1	24.729	10.1393	7.79321	12.8728
95AA17W1	13.5428	7.3624	5.49258	9.42004
95YY19W1	19.219	32.7399	22.2243	45.6552
95DD24W1	6.49651	11.1098	6.75581	16.5151
95HH14W1	25.4121	8.13539	6.28267	10.2841
95LL22W1	22.9731	25.2443	18.9374	32.6931
95LL23W1	24.1305	12.7851	9.76409	16.3131
95JJ20S1	3.46575	13.7775	6.63129	23.6825
95JJ20S2	6.71729	6.34679	3.89219	9.34086
95SS28W1	26.1798	13.1011	10.1659	16.5153
95QQ15W1	13.0594	6.02431	4.45372	7.78317
95II21W1	25.3415	12.9292	9.97852	16.3497
95SS29S1	22.8567	8.67588	6.49387	11.2516
95SS29S2	27.8467	6.41577	4.99075	8.08787
95JJ21W1	11.0722	26.484	18.2163	36.5293
95II22W1	6.11045	18.0568	10.7357	27.4921
95WW24S1	21.0234	15.3106	10.9829	20.4687
95WW24S2	20.1572	24.9191	17.4357	33.95
95HH15W1	12.0247	13.5402	9.70457	18.0138
95SS30S1	3.84974	2.19709	1.09001	3.68847
95SS30S2	3.79648	4.98602	2.46498	8.39176
95JJ22W1	3.61256	9.24589	4.50579	15.7288
95XX25W1	26.095	12.5357	9.72612	15.8063
95WW25W1	22.3426	15.394	11.3943	20.0878
95BB23S1	3.84624	3.1062	1.54084	5.21545
95BB23S2	3.50862	7.35289	3.55073	12.5975
95VV30S1	7.96257	3.01901	1.91796	4.32587
95VV30S2	26.4779	6.89126	5.35293	8.6792
95HH17W1	5.80601	220.144	128.036	342.211
95LL26S1	23.5019	9.62903	7.28225	12.3677
95LL26S2	3.88717	4.14473	2.06121	6.95058
95II23W1	7.95444	4.10494	2.60827	5.8799
95MM01S1	20.4111	17.3002	12.204	23.4394
95MM01S2	11.5107	11.7742	8.26549	15.9527
95MM01S3	11.0829	14.7279	10.1337	20.3014
95MM02S1	11.1633	13.2388	9.14887	18.1853
95MM02S2	3.58861	6.01929	2.92755	10.2565
95MM04W1	26.0523	10.9506	8.49437	13.8075
95MM05W1	23.6303	15.5863	11.8097	19.9864
95MM06S1	21.3614	12.3632	8.95033	16.4238
95MM06S2	23.3396	7.9291	5.98317	10.2148
95MM07W1	20.9484	25.9128	18.5483	34.7059
95MM08S1	22.7079	9.07216	6.76848	11.7833
95MM08S2	6.70004	5.55649	3.40361	8.1869
95MM10S1	22.2947	10.9082	8.06566	14.2429
95MM10S2	22.1422	9.94816	7.3329	13.02
95MM11W1	22.2719	17.1236	12.6574	22.3696
95MM12S1	18.183	459.139	300.318	659.117
95MM12S2	22.8728	8.91055	6.67196	11.554
95MM12S3	28.5126	11.4284	8.87721	14.4264
95MM13S2	22.8931	8.46121	6.33773	10.971
95MM13S3	23.5543	9.88619	7.4819	12.6883
95MM13S4	18.8637	78.9034	52.892	111.041
95MM14S1	10.739	11.52	7.7844	16.1295
95MM14S2	23.2289	11.3722	8.56521	14.6812
95MM16S2	10.25	275.803	181.22	395.006
95MM17S1	8.00906	3.62748	2.30795	5.20036
95MM17S2	23.4038	11.4591	8.65301	14.7421
95MM18S2	10.2978	159.687	105.215	228.206
95MM19S1	7.68347	3.15386	1.99279	4.5289
95MM19S2	12.9068	5.82046	4.28771	7.54285
95MM20S1	25.3487	8.62199	6.65398	10.9029
95MM20S2	13.3979	6.18309	4.60338	7.9267
95MM21S2	5.94961	26.2961	15.4717	40.5211
95MM22S1	10.9778	12.5661	8.60321	17.4079
95MM22S2	6.29398	6.79725	4.08726	10.2268
95MM23W1	27.7979	11.6949	9.09692	14.7406
95MM24W1	27.71	11.6574	9.06879	14.6866
95MM25S1	26.1184	6.53498	5.07113	8.23955
95MM25S2	25.8739	7.5086	5.8197	9.46955
95MM25S3	18.5292	81.9091	54.273	116.44
95MM25S4	12.0255	10.5867	7.58815	14.0843
95MM26S1	25.2917	9.36136	7.22296	11.8389
95MM26S2	11.5893	8.7735	6.17683	11.856
95MM27S1	22.4688	14.5847	10.8248	18.9978
95MM27S2	12.9194	7.15036	5.26847	9.26297
95MM28W1	22.0741	18.2916	13.4683	23.9643
95MM29W1	22.4119	25.066	18.5844	32.6698
95MM30W1	29.3176	9.11053	7.05713	11.5439
95GG01S1	24.3762	10.2363	7.83934	13.0359
95GG01S2	25.967	7.79588	6.04497	9.82825
95GG01S3	25.1097	8.79068	6.77314	11.1345
95GG02S1	45.5593	6.4306	4.07597	9.61088
95GG02S2	43.4789	7.44761	4.8533	10.8828
95GG02S3	32.857	8.90656	6.69727	11.5706
95GG03S1	4.72548	2.09514	1.0704	3.49744
95GG03S2	4.54774	2.06389	1.05287	3.43775
95GG03S3	16.3168	5.37198	4.03728	6.87721
95GG04S1	24.4834	9.79237	7.50879	12.464
95GG04S2	36.9468	5.94405	4.24274	8.05395
95GG04S3	30.9326	6.82667	5.23215	8.73602
95GG05S1	18.0051	4.26726	3.14257	5.60505
95GG05S2	19.8009	4.49546	3.196	6.12352
95GG05S3	36.3773	8.04547	5.79266	10.8363
95GG06S1	27.4529	9.07324	7.06243	11.4327
95GG06S2	29.0341	7.85722	6.09164	9.94623
95GG06S3	13.35	6.84515	5.0911	8.78501
95GG07S1	30.9597	7.76445	5.9497	9.93754
95GG07S2	34.1257	7.5412	5.5948	9.90756
95GG07S3	25.0734	9.27938	7.14813	11.7538
95GG08S1	10.6746	21.4818	14.4629	30.1547
95GG08S2	22.9782	11.7068	8.78271	15.1591
95GG08S3	23.4004	11.4574	8.65112	14.7408
95GG09S1	3.96369	3.71556	1.85523	6.21807
95GG09S2	7.91953	3.58619	2.27606	5.13886
95GG09S3	24.7383	11.8749	9.12721	15.0747
95GG10S1	19.5813	31.2206	21.4689	43.153
95GG10S2	29.4669	9.45296	7.31772	11.9867
95GG11S1	28.9169	8.40468	6.52147	10.6336
95GG11S2	8.43795	2.84682	1.81997	4.08549
95GG11S3	53.1267	6.97661	4.00339	11.3052
95GG12S1	14.0782	4.9129	3.69329	6.24383
95GG12S2	16.8386	4.85324	3.63157	6.25323
95GG12S3	19.2356	3.37309	2.42843	4.54057
95GG12S4	16.9691	4.19267	3.13363	5.41092
95GG12S5	33.8232	8.83228	6.57697	11.5756
95GG13S1	22.7466	9.31505	6.95462	12.0923
95GG13S2	7.53553	3.72627	2.34678	5.35895
95GG13S3	22.3908	12.0739	8.94473	15.7429
95GG14S1	4.09962	2.43118	1.22633	4.05696
95GG14S2	4.42558	1.91174	0.972964	3.17937
95GG14S3	6.04872	15.5895	9.2333	23.8469
95GG15S1	3.83131	4.04268	2.00335	6.79107
95GG15S2	4.68617	2.17869	1.11254	3.6353
95GG15S3	12.8271	7.62425	5.60782	9.89539
95GG16S1	31.497	8.21707	6.26797	10.5537
95GG16S2	30.6093	8.28944	6.36699	10.5835
95GG16S3	13.0576	5.6219	4.15605	7.26369
95GG17S1	31.8179	8.30191	6.31227	10.6827
95GG17S2	13.4898	5.53441	4.1259	7.08795
95GG17S3	22.6876	12.0097	8.95654	15.5994
95GG18S1	29.7152	11.0234	8.52276	14.0027
95GG18S2	37.8588	9.13902	6.4389	12.51
95GG19S1	29.3408	8.82373	6.83425	11.1806
95GG19S2	25.5136	13.5288	10.4554	17.0929
95GG20S1	18.4906	160.894	106.42	229.011
95GG20S2	24.3381	12.1668	9.3139	15.4987
95GG22S1	23.5767	10.6026	8.02673	13.6011
95GG22S2	30.9464	8.07153	6.18537	10.3296
95GG22S3	23.1777	11.3468	8.54187	14.6582
95GG21S1	19.1929	33.4595	22.6944	46.6949
95GG21S2	27.8782	8.09873	6.29962	10.2096
95GG21S3	28.7358	8.63932	6.70559	10.9139
95GG23S1	3.54538	5.94526	2.88206	10.1535
95GG23S2	4.05001	2.44481	1.22922	4.0846
95GG23S3	4.23007	2.14506	1.08473	3.56965
95GG24S1	7.73262	2.76744	1.75056	3.97174
95GG24S2	31.5518	6.33196	4.82719	8.13438
95GG24S3	12.8654	6.4607	4.75598	8.37956
95GG25S1	29.8515	9.27874	7.16398	11.7967
95GG25S2	18.6244	80.2968	53.3514	113.795
95GG25S3	20.2122	19.9503	13.9806	27.1476
95GG26S1	18.7774	68.8129	45.9828	97.1147
95GG26S2	24.3173	10.2112	7.81537	13.01
95GG27S1	18.3095	157.106	103.208	224.743
95GG27S2	23.0476	10.8216	8.12943	14.0017
95GG27S3	36.0981	6.53147	4.71757	8.77256
95GG27S4	27.8769	7.53984	5.86494	9.5051
95GG28S1	11.0835	19.6003	13.4865	27.0173
95GG28S2	21.631	14.6806	10.6965	19.3867
95GG28S3	28.4552	7.98356	6.19897	10.0747
95GG29S1	26.5393	11.1582	8.66932	14.0544
95GG29S2	18.2131	482.932	316.128	692.653
95GG30S1	23.6965	9.94677	7.54793	12.7437
95GG30S2	4.22935	2.28158	1.15385	3.79676
95GG30S3	5.82921	1.26611	0.624513	2.17697
95GG31S1	13.8672	7.2571	5.44022	9.24814
95GG31S2	25.1116	11.052	8.51571	13.9983
95GG31S3	29.1601	9.9378	7.70252	12.5883
95GG32S1	18.5917	149.756	99.3712	212.499
95GG32S2	27.2883	7.37844	5.73823	9.29875
95GG32S3	23.0829	10.8385	8.1492	14.0133
95GG33S1	3.75337	4.60505	2.26818	7.77107
95GG33S2	4.08054	2.50762	1.26333	4.18595
95GG33S3	4.48699	2.27811	1.16228	3.78695
95GG34S1	27.4016	6.86064	5.33933	8.6451
95GG34S2	7.72956	3.17313	2.00744	4.55412
95GG34S3	3.7379	4.58568	2.25521	7.7425
95GG35S1	24.0442	11.7774	8.98312	15.0399
95GG35S2	45.0317	5.44732	3.47499	8.09352
95GG35S3	50.0759	5.56014	3.31599	8.73441
95GG36S1	15.614	4.81592	3.63485	6.12622
95GG36S2	5.07067	1.81212	0.920702	3.04465
95GG36S3	6.7925	5.91995	3.63938	8.67801
95GG37S1	3.70838	5.3866	2.64429	9.11013
95GG37S2	9.25908	2.73801	1.73736	3.969
95GG37S3	10.7784	2.85356	1.74141	4.28701
95GG38S1	7.4024	6.92916	4.35555	9.99023
95GG38S2	13.7726	6.21761	4.65586	7.93206
95GG38S3	5.08353	1.48648	0.755351	2.49896
95GG39S1	20.815	24.9148	17.7665	33.4643
95GG39S2	25.5234	14.3002	11.0525	18.067
95GG39S3	24.6485	11.8312	9.08637	15.0356
95GG40S1	26.7359	8.29767	6.45231	10.4508
95GG40S2	23.1136	14.0859	10.595	18.2071
95GG41S1	3.41443	18.8135	9.00013	32.4743
95GG41S2	3.61447	5.01413	2.44422	8.52901
95GG41S3	4.23362	2.83207	1.43265	4.71339
95GG42S1	3.71682	4.63925	2.27932	7.84098
95GG42S2	5.11253	1.66126	0.843728	2.79547
95GG42S3	4.51508	2.58535	1.31885	4.3006
95GG42S4	4.66994	2.42344	1.23708	4.04347
95GG43S1	18.4048	106.635	70.3169	152.211
95GG43S2	17.6128	3.99142	2.9578	5.20774
95GG43S3	33.8252	6.79446	5.05936	8.90499
95GG44S1	30.2984	12.1542	9.3521	15.4922
95GG44S2	31.7697	11.1585	8.4861	14.356
95GG45S1	3.43127	13.8218	6.6264	23.7995
95GG45S2	27.7457	7.22592	5.62236	9.10532
95GG45S3	8.4033	2.74632	1.75555	3.94041
95GG46S1	19.2871	35.548	24.1888	49.4813
95GG46S2	25.6928	9.76901	7.55827	12.3334
95GG46S3	28.1303	7.60932	5.9134	9.59697
95GG47S1	25.6774	12.0754	9.34325	15.2446
95GG47S2	28.0662	7.87291	6.12066	9.92218
95GG47S3	23.0868	11.9936	9.0184	15.5058
95GG48S1	28.7572	7.20486	5.59138	9.10485
95GG48S2	29.6899	10.4185	8.05566	13.2331
95GG48S3	35.5344	6.42817	4.68839	8.58119
95GG49S1	13.1254	2.09226	1.18276	3.37794
95GG49S2	18.1363	2.90764	1.37912	5.46356
95GG49S3	12.2164	10.2574	7.40686	13.5677
95GG49S4	12.3759	9.37956	6.80566	12.342
95GG50S1	45.6579	5.52402	3.49568	8.26611
95GG50S2	30.7575	8.63865	6.62932	11.0423
95GG50S3	43.1752	6.95994	4.55269	10.1307
95GG51S1	32.1733	5.48962	4.15973	7.08465
95GG51S2	27.4444	6.59666	5.13431	8.31136
95GG51S3	33.1392	5.32391	3.99217	6.93783
W01000016	25.8839	6.7298	5.21553	8.48791
W01000017	19.8951	23.6751	16.4724	32.4002
W01000029	22.3568	10.9548	8.11505	14.2841
W01000030	20.3207	27.6362	19.4784	37.4714
W01000033	21.2671	14.249	10.3056	18.9446
W01000034	6.30155	13.2332	7.8199	20.2971
W01000036	23.8991	6.69175	5.09308	8.55502
W01000037	7.85464	2.59203	1.63037	3.73258
W01000062	8.52929	4.52052	2.87826	6.4718
W01000064	6.86112	7.54723	4.59819	11.2008
W01000072	4.12315	4.04069	2.00252	6.78947
W01000075	11.5491	11.5491	8.03592	15.7901
W01000076	4.18343	2.25905	1.12315	3.78826
W01000077	8.96375	2.59949	1.661	3.73362
W01000090	21.1043	13.5067	9.72931	18.0083
W01000091	22.2428	9.11955	6.74154	11.9125
W01000092	4.64711	4.64711	2.35716	7.72901
W01000102	3.69805	10.7613	5.16445	18.5227
W01000126	4.10537	3.44851	1.70817	5.80011
W01000127	12.215	6.47393	4.62637	8.63899
W01000128	7.89217	2.9201	1.83853	4.20089
W01000132	14.5135	4.93461	3.711	6.27082
W01000133	3.77243	9.58197	4.62795	16.4163
W01000135	2.33746	3.99706	1.54313	7.8033
W01000136	7.38432	7.23664	4.49027	10.5266
W01000138	11.1627	18.9766	12.9574	26.3479
W01000139	4.39173	2.19586	1.10589	3.66659
W01000140	10.4946	99.9086	65.7624	142.932
W01000141	4.57051	2.14814	1.08662	3.57504
W01000142	3.71139	10.2063	4.90447	17.5435
W01000143	21.6078	3.45725	2.39474	4.82309
W01000144	20.465	15.3487	10.8525	20.7587
W01000145	10.8528	21.38	14.3552	30.0769
W01000146	11.7071	14.2826	10.0061	19.4046
W01000147	6.2083	25.5161	14.991	39.3758
W01000149	20.5254	16.6256	11.777	22.4531
W01000150	10.835	25.8955	17.3705	36.4641
W01000151	20.3939	18.7624	13.246	25.4043
W01000152	12.4299	7.33365	5.27845	9.72167
W01000154	3.93358	4.16959	2.03666	7.07416
W01000155	4.48962	2.06522	1.04268	3.43985
W01000156	4.77015	1.81266	0.922834	3.01247
W01000157	13.7378	5.22035	3.8862	6.69288
W01000158	4.07302	3.42134	1.6901	5.76087
W01000163	18.5804	57.2277	38.0712	81.0178
W01000165	2.56554	2.02678	0.793942	3.93478
W01000166	11.6685	18.903	13.2204	25.7185
W01000167	10.9121	30.6629	20.6549	43.0232
W01000168	12.2979	9.46941	6.78497	12.6012
W01000169	14.0491	6.60306	4.93821	8.4345
W01000173	3.63602	21.3798	10.2029	36.9719
W01000174	2.9446	1.1484	0.455828	2.22524
W01000175	2.30381	3.43268	1.32047	6.71504
W01000176	12.312	8.98775	6.44232	11.9566
W01000177	6.30755	13.6243	8.05411	20.8888
W01000178	22.2336	14.0072	10.3537	18.2987
W01000179	4.02418	4.10466	2.01893	6.9316
W01000180	3.70716	11.418	5.48322	19.6355
W01000181	2.5884	1.42362	0.557988	2.76284
W01000182	23.4117	11.94	9.02062	15.3564
W01000183	4.10748	3.16276	1.56693	5.31858
W01000184	18.5246	105.034	69.7402	148.964
W01000186	22.4333	12.787	9.48997	16.6565
W01000187	20.2957	19.2809	13.5782	26.1514
W01000188	4.33876	2.73342	1.37223	4.56632
W01000200	3.7221	8.48639	4.08387	14.5868
W01000201	10.58	56.7086	37.4953	80.7685
W01000212	4.25299	3.74263	1.86815	6.26381
W01000213	21.1425	13.1084	9.4528	17.4635
W01000214	10.7194	24.333	16.229	34.4412
W01000215	2.60218	1.35313	0.530694	2.62489
W01000216	10.7187	31.6202	21.0888	44.757
W01000217	11.3348	18.0224	12.403	24.835
W01000218	13.0799	6.27835	4.60916	8.16098
W01000219	8.2488	5.11426	3.23929	7.33308
W01000220	12.1158	9.32914	6.64249	12.4984
W01000221	14.555	4.07539	3.06666	5.17455
W01000222	6.91071	6.56517	4.00737	9.72069
W01000226	20.3765	17.32	12.2236	23.4564
W01000227	8.57689	2.91614	1.85791	4.1741
W01000228	22.1948	11.3193	8.35964	14.7968
W01000229	13.9828	5.59312	4.17775	7.14891
W01000230	8.36153	3.59546	2.28452	5.14972
W01000231	8.02132	2.80746	1.77188	4.03341
W01000232	8.34775	3.00519	1.90788	4.30601
W01000233	8.73703	2.27163	1.45045	3.25222
W01000234	21.5849	13.8143	10.0643	18.2441
W01000235	4.97048	1.39173	0.710502	2.32242
W01000236	23.6903	12.082	9.16899	15.4774
W01000237	20.7553	19.0949	13.6131	25.6527
W01000238	14.0487	5.61947	4.20259	7.17823
W01000239	27.4629	8.23886	6.41197	10.3807
W01000240	25.8823	8.54116	6.61913	10.7726
W01000241	22.6825	10.2071	7.61583	13.2572
W01000249	2.56121	1.20377	0.471535	2.33731
W01000250	2.21001	6.82894	2.59417	13.4672
W01000251	7.24885	4.71175	2.91123	6.86925
W01000252	6.31471	17.3655	10.2704	26.609
W01000253	10.7798	36.9747	24.7255	52.1877
W01000254	10.6375	65.5272	43.491	93.1486
W01000259	10.825	28.578	19.1586	40.2622
W01000260	4.56318	2.32722	1.17693	3.8727
W01000261	4.77857	1.76807	0.899869	2.94025
W01000262	13.7057	5.48228	4.07879	7.03304
W01000263	12.2805	7.36829	5.27541	9.81067
W01000264	4.26252	3.23952	1.61727	5.42257
W01000265	3.71545	10.2918	4.94812	17.6878
W01000266	8.66964	3.03437	1.93585	4.34356
W01000267	4.06586	4.63508	2.28752	7.80691
W01000268	4.01564	4.21643	2.0728	7.12352
W01000273	13.7425	5.77184	4.29721	7.39903
W01000274	18.6687	61.7935	41.2473	87.289
W01000275	6.13566	38.0411	22.2315	58.9424
W01000276	5.38874	1.23941	0.630804	2.07616
W01000277	3.78559	6.35979	3.07623	10.8757
W01000278	28.1146	6.74751	5.24561	8.50379
W01000279	7.0907	3.82898	2.35046	5.625
W01000280	4.16562	3.29084	1.63426	5.52142
W01000281	5.40479	1.18905	0.604778	1.99266
W01000282	2.40582	2.478	0.961864	4.82725
W01000283	6.29731	25.8819	15.2903	39.7091
W01000284	4.14529	3.5235	1.74809	5.91519
W01000285	2.23934	4.76979	1.81942	9.38202
W01000286	3.74935	12.2979	5.9332	21.0991
W01000288	21.4619	19.1011	13.8777	25.2924
W01000289	3.66768	13.3137	6.3694	22.98
W01000290	20.3076	13.6061	9.58649	18.4508
W01000291	6.54452	7.91887	4.74642	11.9495
W01000292	30.6201	6.43021	4.94095	8.20614
W01000293	10.5334	85.7417	56.5599	122.394
W01000294	6.26484	24.2449	14.2961	37.2912
W01000295	8.95641	2.68692	1.71677	3.85876
W01000296	18.4672	79.0394	52.3944	112.286
W01000297	8.04579	2.65511	1.67621	3.81332
W01000302	2.232	7.20934	2.74747	14.193
W01000304	21.0125	19.7518	14.1863	26.3799
W01000305	6.67299	9.07526	5.47646	13.5862
W01000306	11.0847	29.2637	19.8985	40.7467
W01000311	6.24812	24.2427	14.2767	37.3166
W01000312	12.7795	7.41214	5.39665	9.72064
W01000313	6.88137	6.19323	3.77635	9.1856
W01000314	13.0962	4.58368	3.36708	5.95678
W01000315	6.42937	14.9161	8.88271	22.6748
W01000316	2.45248	1.59411	0.620427	3.10134
W01000317	2.40125	2.08909	0.810649	4.06975
W01000318	23.8801	7.64163	5.81408	9.77101
W01000319	6.7339	6.53188	3.95728	9.7476
W01000321	2.34693	2.91019	1.1242	5.67941
W01000322	3.80576	5.55641	2.69281	9.49218
W01000325	3.68585	13.0479	6.25537	22.467
W01000328	18.6663	76.3451	50.9554	107.853
W01000329	10.8502	25.9321	17.4091	36.4868
W01000330	16.8508	5.89778	4.43203	7.55445
W01000331	6.90533	5.80047	3.53966	8.5914
W01000332	10.4386	172.551	113.286	247.415
W01000333	18.577	64.4622	42.8806	91.2652
W01000334	12.6096	9.33113	6.75877	12.3014
W01000335	23.9763	6.47361	4.93252	8.27009
W01000336	23.1889	10.435	7.85851	13.4747
W01000337	7.32319	6.37117	3.94431	9.27326
W01000340	3.59738	77.0558	36.6299	133.663
W01000341	7.40957	4.22345	2.62301	6.13929
W01000342	15.0289	4.80925	3.62846	6.09562
W01000343	2.7817	0.778877	0.307889	1.50991
W01000344	2.81416	0.928672	0.367381	1.80105
W01000348	12.2789	7.24454	5.18642	9.64677
W01000349	6.59796	11.4145	6.86297	17.1758
W01000350	12.0494	8.79607	6.24325	11.8055
W01000351	6.52509	13.5722	8.12753	20.4945
W01000352	14.8768	2.97536	2.24265	3.77149
W01000353	26.8134	6.70335	5.21134	8.44224
W01000354	6.19426	33.6968	19.7732	52.0378
W01000355	11.9227	10.3727	7.32501	13.986
W01000356	11.3366	14.851	10.2211	20.4643
W01000365	7.14702	6.50379	4.00083	9.5259
W01000366	13.2465	5.696	4.19622	7.3785
W01000367	3.76032	6.69337	3.23112	11.4777
W01000368	2.78524	1.55974	0.616342	3.02256
W01000371	9.49291	1.70872	1.08704	2.47116
W01000372	11.5948	9.9715	6.95225	13.6066
W01000373	20.7554	18.4723	13.1693	24.8163
W01000374	12.3326	7.15292	5.1331	9.50781
W01000375	3.88161	7.33624	3.57397	12.4832
W01000376	3.80728	5.78707	2.80492	9.88543
W01000377	6.42865	11.7001	6.96703	17.7866
W01000378	22.5618	9.70158	7.21909	12.6184
W01000379	21.9078	13.3638	9.8137	17.5512
W01000380	6.65174	6.91781	4.16865	10.3685
W01000381	15.0265	3.30582	2.49396	4.18986
W01000382	22.0083	10.1238	7.45018	13.27
W01000383	6.08841	227.341	132.333	353.223
W01000385	4.71667	1.981	1.00752	3.29357
W01000386	12.1847	8.04193	5.74312	10.7435
W01000387	2.90596	0.813669	0.322756	1.57728
W01000388	4.88562	1.22141	0.622939	2.03214
W01000389	6.21647	33.1338	19.4791	51.1179
W01000393	12.7263	8.65387	6.28857	11.3694
W01000400	6.80216	7.89051	4.7936	11.7384
W01000401	13.2616	7.42647	5.47269	9.61467
W01000402	12.9415	10.3532	7.57324	13.5114
W01000405	13.0822	9.54997	7.01161	12.4133
W01000406	19.9707	30.7549	21.445	42.0242
W01000407	3.59367	51.3176	24.3909	89.0428
W01000408	10.4178	182.936	119.958	262.631
W01000409	25.8665	10.8639	8.41778	13.7025
W01000410	6.19787	31.1753	18.299	48.1372
W01000411	10.7216	36.3463	24.2428	51.4393
W01000412	6.11572	62.625	36.5261	97.1327
W01000413	26.2034	7.07493	5.48987	8.91877
W01000414	27.1055	5.9632	4.63769	7.51005
W01000415	4.38153	2.14695	1.08067	3.58455
W01000416	3.00201	0.780523	0.309643	1.51539
W01000419	10.5398	70.9326	46.8045	101.231
W01000420	10.874	23.4879	15.7877	33.0079
W01000422	7.8728	4.64495	2.92246	6.68535
W01000423	13.72	8.09477	6.02404	10.3806
W01000424	14.6469	3.80819	2.86722	4.83349
W01000425	25.266	11.875	9.16111	15.0211
W01000478	25.5288	9.95625	7.69462	12.5786
W01000479	12.6096	6.55698	4.74938	8.64421
W01000480	10.5649	84.4136	55.7656	120.324
W01000481	3.64945	25.6922	12.2756	44.3898
W01000482	3.63212	29.6018	14.1191	51.1913
W01000483	18.7715	56.3145	37.7325	79.2804
W01000502	6.2856	23.8853	14.1001	36.6703
W01000504	22.4209	8.51994	6.32122	11.1
W01000505	10.406	293.45	192.297	421.562
W01000512	2.55814	1.43256	0.561101	2.78044
W01000513	10.6005	3.18016	1.97968	4.69482
W01000515	11.2337	13.1434	9.0073	18.1947
W01000516	12.266	8.95416	6.40654	11.9302
W01000517	10.9595	1.75351	1.08399	2.60789
W01000518	6.76121	4.53001	2.74615	6.75111
W01000525	2.18648	7.17167	2.71708	14.1701
W01000568	13.368	9.09025	6.71863	11.7471
W01000569	3.7844	6.01719	2.91013	10.2903
W01000570	26.9612	7.54913	5.87083	9.51141
W01000571	6.97881	8.09542	4.95062	11.9512
W01000572	6.62035	9.73192	5.8584	14.6191
W01000573	6.62486	13.1835	7.93658	19.7967
W01000586	10.6148	71.7561	47.5636	102.085
W01000587	12.9849	8.69987	6.37252	11.3417
W01000588	10.7256	53.0915	35.4159	75.1314
W01000589	14.5565	3.63911	2.73842	4.62076
W01000590	12.4804	5.11697	3.69154	6.77301
W01000591	10.664	46.9214	31.2011	66.6101
W01000592	21.4788	11.5985	8.43218	15.3513
W01000593	11.0011	38.064	25.7636	53.2187
W01000594	22.578	16.4819	12.2689	21.4321
W01000625	19.8479	17.0692	11.8621	23.3868
W01000626	11.6128	10.5676	7.37492	14.4082
W01000627	10.5308	117.523	77.5155	167.791
W01000628	6.58189	8.62228	5.17864	12.9924
W01000629	19.5277	3.90554	2.83014	5.22485
W01000630	8.49911	3.05968	1.94751	4.38161
W01000631	23.7479	11.1615	8.47582	14.2921
W01000635	6.2688	30.0276	17.709	46.1749
W01000636	11.5396	15.4631	10.753	21.147
W01000637	10.8796	22.8471	15.361	32.1013
W01000638	24.9096	6.47651	4.98447	8.20597
W01000639	7.55981	3.25072	2.03189	4.70559
W01000640	3.68433	10.3898	4.9802	17.8918
W01000641	11.4879	16.4277	11.3954	22.5156
W01000642	6.19774	31.9803	18.7714	49.3807
W01000643	7.36973	4.64293	2.88027	6.75336
W01000644	3.6303	27.3724	13.0524	47.3333
W01000645	8.16931	4.08466	2.58505	5.85974
W01000651	6.42343	12.1403	7.22607	18.4608
W01000652	13.4907	7.1501	5.30027	9.21616
W01000653	8.13241	3.00899	1.90384	4.31888
W01000654	12.854	7.7124	5.62588	10.0905
W01000655	11.0402	26.2757	17.8209	36.6757
W01000659	21.4079	16.0559	11.6454	21.2902
W01000660	24.5723	8.60031	6.59929	10.9393
W01000663	6.19101	46.3707	27.1994	71.6255
W01000664	6.15126	55.8534	32.6682	86.4645
W01000667	6.71488	7.99071	4.83439	11.931
W01000690	6.13736	51.9221	30.3447	80.4408
W01000691	6.5866	10.2092	6.13426	15.3758
W01000692	6.35857	14.0524	8.33139	21.4673
W01000693	7.26033	3.19454	1.97476	4.65672
W01000694	6.07739	138.018	80.2678	214.552
W01000697	10.7887	39.4865	26.418	55.7087
W01000698	10.7831	37.525	25.0979	52.957
W01000703	14.208	5.96736	4.47218	7.60494
W01000704	7.6915	3.84575	2.41323	5.55009
W01000705	22.1331	15.0505	11.0977	19.6899
W01000706	12.236	8.19811	5.86073	10.9337
W01000707	25.3032	8.09701	6.24748	10.2396
W01000708	18.6357	54.0434	36.0266	76.3978
W01000712	6.25467	21.6412	12.752	33.3045
W01000713	6.2057	22.5887	13.2674	34.8625
W01000714	12.2619	7.23454	5.17558	9.63996
W01000715	4.0544	3.08134	1.51912	5.19435
W01000724	10.6747	49.8509	33.1706	70.7183
W01000725	10.7	55.7471	37.1306	78.979
W01000726	3.61175	35.3591	16.8367	61.2661
W01000727	7.36695	2.50476	1.5537	3.64311
W01000731	6.14703	69.1541	40.4456	107.076
W01000732	19.8703	3.17924	2.28712	4.28141
W01000733	25.5146	6.88894	5.32331	8.70396
W01000734	29.6372	5.92743	4.58617	7.52525
W01000738	18.4895	88.9347	58.968	126.284
W01000739	22.2709	16.7032	12.3509	21.805
W01000740	11.8921	10.3461	7.29506	13.9617
W01000741	19.0871	38.9377	26.3773	54.382
W01000742	26.474	9.00117	6.99173	11.3398
W01000744	30.1051	7.22522	5.57536	9.19328
W01000745	30.4758	10.6665	8.20281	13.6018
W01000746	16.8078	4.5381	3.41137	5.81156
W01000747	30.0066	4.50098	2.5739	7.40207
W01000749	21.5643	4.31286	2.98948	6.01141
W01000750	10.8501	25.3892	17.0445	35.7234
W01000751	3.65674	15.3583	7.34311	26.5224
W01000752	21.8675	12.6831	9.30443	16.6735
W01000753	12.3504	7.65724	5.49767	10.1706
W01000754	12.0495	8.91664	6.32888	11.9673
W01000755	7.67305	5.06421	3.17554	7.31215
W01000756	18.8019	48.8849	32.785	68.7645
W01000757	6.73327	6.8006	4.11983	10.1487
W01000758	7.89987	4.26593	2.68704	6.13628
W01000759	3.96365	4.32038	2.11623	7.3173
W01000760	11.0873	20.2897	13.7969	28.2498
W01000761	13.0012	6.89061	5.04988	8.97935
W01000762	25.7218	8.74543	6.76656	11.0406
W01000763	12.4857	1.87286	1.10954	2.89286
W01000764	7.82023	3.67551	2.3112	5.29595
W01000765	18.0537	3.97181	2.94574	5.17519
W01000766	8.75549	2.62665	1.67712	3.76176
W01000767	14.2404	5.26895	3.9503	6.71344
W01000768	3.92197	4.11807	2.01016	6.99094
W01000769	3.94797	3.86901	1.8927	6.55663
W01000770	2.86305	1.08796	0.431136	2.1113
W01000771	3.63426	19.1162	9.12044	33.0643
W01000773	11.642	20.8392	14.5609	28.3819
W01000774	7.82672	3.67856	2.31328	5.29974
W01000777	4.04929	4.13028	2.03531	6.9646
W01000778	4.37008	2.92796	1.47201	4.89007
W01000779	6.15552	36.6869	21.4646	56.7747
W01000781	2.87122	1.20591	0.478133	2.3403
W01000782	4.62278	1.38683	0.70324	2.30605
W01000784	8.37634	2.42914	1.54334	3.47937
W01000785	2.42501	2.30376	0.895202	4.48695
W01000786	3.66796	13.1313	6.28239	22.6649
W01000787	11.7566	9.52282	6.68011	12.9111
W01000788	20.4572	16.3657	11.5684	22.138
W01000789	26.361	7.6447	5.93507	9.63499
W01000790	27.2877	10.9151	8.49072	13.7531
W01000791	5.01397	1.55433	0.794521	2.59256
W01000794	10.7291	48.6029	32.4296	68.773
W01000795	3.68865	12.689	6.08389	21.851
W01000796	6.64163	16.4048	9.87943	24.6024
W01000797	6.72036	6.51875	3.94477	9.73087
W01000798	7.70377	3.23558	2.03017	4.66945
W01000799	23.0481	13.3679	10.0479	17.2903
W01000800	3.71305	10.5822	5.08597	18.1878
W01000801	26.455	8.46558	6.5742	10.6654
W01000802	12.2274	12.7165	9.08843	16.9647
W01000804	2.19383	8.00747	3.03528	15.8114
W01000805	2.35435	2.04828	0.792211	3.99641
W01000806	7.53399	3.61632	2.25737	5.24009
W01000807	4.60954	1.75162	0.887772	2.91348
W01000808	7.22853	4.12026	2.54417	6.00942
W01000809	13.4586	5.92178	4.38635	7.63815
W01000810	25.4088	7.36855	5.69024	9.31501
W01000811	25.0878	8.27897	6.37781	10.4865
W01000812	21.8353	11.3544	8.32424	14.9328
W01000813	7.51274	3.8315	2.38986	5.55512
W01000814	23.5932	9.90914	7.50661	12.7066
W01000815	3.80888	6.51319	3.15702	11.1251
W01000816	3.83815	6.56324	3.18615	11.1981
W01000817	22.1343	14.83	10.9355	19.4009
W01000818	21.6291	12.7612	9.30765	16.8432
W01000819	4.4018	2.28894	1.1534	3.82106
W01000820	13.3806	5.48607	4.05492	7.08816
W01000821	7.99727	3.03896	1.91657	4.36738
W01000822	6.61347	6.6796	4.01944	10.0406
W01000823	2.54571	1.80745	0.707458	3.5082
W01000824	2.28431	3.76911	1.44603	7.38214
W01000825	4.76807	1.71651	0.873869	2.85207
W01000826	3.85422	4.81777	2.34252	8.21195
W01000827	2.66201	1.14466	0.450466	2.21834
W01000830	25.29	9.86311	7.60932	12.4751
W01000831	27.5283	9.08435	7.07034	11.4467
W01000832	22.7237	11.5891	8.65296	15.0433
W01000833	25.5283	9.70077	7.49715	12.2559
W01000834	20.3311	18.7046	13.1883	25.3572
W01000835	24.6325	8.37506	6.43061	10.6451
W01000836	21.04	24.6168	17.6976	32.853
W01000837	2.22796	7.61963	2.90251	15.0019
W01000838	18.6413	48.4675	32.3171	68.5027
W01000841	14.8566	4.60555	3.47097	5.83769
W01000843	7.92986	3.01335	1.89775	4.33352
W01000844	18.627	57.9298	38.6035	81.9155
W01000849	19.0634	48.421	32.7785	67.6744
W01000850	20.1672	35.4943	24.883	48.2861
W01000851	11.2766	15.4489	10.6089	21.3431
W01000852	14.472	4.77576	3.59093	6.06772
W01000853	2.54135	1.55022	0.606648	3.00851
W01000854	3.98653	4.14599	2.03485	7.01369
W01000855	4.61178	1.93695	0.981738	3.2219
W01000856	23.4624	11.2619	8.51404	14.4684
W01000857	9.01078	2.97356	1.8992	4.27448
W01000858	3.04035	1.03372	0.409658	2.0063
W01000859	4.01272	3.49106	1.71591	5.8998
W01000860	2.29226	3.48424	1.3383	6.82117
W01000861	4.00229	4.76272	2.34067	8.04696
W01000862	25.4511	9.41692	7.27271	11.9012
W01000863	26.5396	8.22729	6.39248	10.3628
W01000864	25.074	9.27738	7.14647	11.7509
W01000865	14.4642	4.33925	3.26262	5.51314
W01000866	27.1592	5.97503	4.64808	7.52741
W01000867	27.1091	6.50618	5.06012	8.19402
W01000868	2.74627	0.988656	0.390724	1.91512
W01000869	13.9409	5.29754	3.95546	6.77328
W01000870	5.49174	1.42785	0.725479	2.39899
W01000871	13.7026	2.46647	1.40529	3.95139
W01000872	3.42501	0.753502	0.294128	1.4812
W01000873	9.4471	3.11754	1.98393	4.50377
W01000874	7.14285	1.64286	0.785212	2.90383
W01000875	12.5914	2.89602	1.71011	4.48525
W01000876	11.509	1.38108	0.543886	2.87737
W01000877	3.92245	4.74617	2.31686	8.0569
W01000878	7.47453	3.06456	1.90821	4.44499
W01000879	2.52887	1.87136	0.731814	3.63292
W01000880	2.60427	1.48444	0.582258	2.87984
W01000881	13.6515	5.32408	3.95791	6.83923
W01000882	12.2139	9.52684	6.80789	12.7134
W01000883	3.98412	3.62555	1.77891	6.13557
W01000884	25.2792	7.07818	5.46052	8.95351
W01000885	20.4828	16.1814	11.4472	21.876
W01000886	28.3162	7.64537	5.93619	9.64392
W01000887	10.5551	100.801	66.5607	143.761
W01000888	6.31736	27.67	16.3664	42.3886
W01000889	6.28609	20.4298	12.0607	31.3637
W01000890	3.95379	4.30963	2.10868	7.30217
W01000891	13.1166	6.03362	4.4337	7.8369
W01000892	3.68799	15.5264	7.44426	26.737
W01000894	10.6639	38.7098	25.7405	54.9532
W01000895	19.4078	26.0065	17.8148	36.0369
W01000896	19.5864	26.6375	18.3604	36.7357
W01000897	11.0522	16.4678	11.1753	22.9733
W01000902	3.62348	17.6826	8.43034	30.6052
W01000903	3.90532	3.39763	1.6578	5.77413
W01000904	2.79329	1.17318	0.46385	2.27379
W01000905	8.80973	2.64292	1.68913	3.78841
W01000906	3.97362	2.78153	1.36411	4.71049
W01000907	14.2139	5.8277	4.36856	7.42665
W01000908	3.6715	15.2367	7.29324	26.29
W01000909	11.954	7.17237	5.0706	9.65648
W01000910	3.85248	5.08527	2.47223	8.66953
W01000911	3.72708	7.37963	3.55151	12.6849
W01000912	13.3771	4.14691	3.06517	5.35757
W01000913	14.1858	3.68831	2.76335	4.7018
W01000914	21.5609	14.2302	10.363	18.8033
W01000915	8.44782	2.36539	1.50532	3.3907
W01000916	6.43835	9.14246	5.44781	13.8869
W01000917	6.18933	81.6992	47.9167	126.202
W01000920	18.0699	384.528	251.112	552.412
W01000921	18.8924	44.0193	29.6353	61.788
W01000922	11.0959	18.5302	12.6072	25.7901
W01000923	6.16801	32.2587	18.8932	49.8957
W01000927	10.8859	33.4199	22.4763	46.9461
W01000932	10.4934	68.9418	45.377	98.6341
W01000934	26.8453	5.90596	4.59245	7.43778
W01000935	30.2351	6.95408	5.35907	8.85639
W01000936	19.5726	24.4657	16.8544	33.7549
W01000937	20.0861	28.3213	19.8101	38.5933
W01000938	4.66877	1.68076	0.853501	2.79471
W01000939	21.5676	10.1368	7.38283	13.3933
W01000940	20.1885	16.7564	11.7537	22.7853
W01000941	12.9534	6.60626	4.83516	8.62113
W01000942	22.8217	13.2366	9.90596	17.1672
W01000943	4.73226	1.8929	0.962927	3.14622
W01000946	10.4133	282.096	184.936	405.116
W01000947	12.8783	9.14363	6.67509	11.9557
W01000948	11.567	14.2274	9.90896	19.4344
W01000949	6.25312	18.1966	10.721	28.0048
W01000950	13.4748	5.65942	4.19288	7.29705
W01000951	25.2505	8.58518	6.623	10.8604
W01000952	14.3854	3.74019	2.81074	4.75634
W01000955	6.08289	95.1364	55.3446	147.855
W01000956	4.13015	2.43679	1.20811	4.09224
W01000957	23.6502	10.6426	8.06861	13.6408
W01000958	26.6259	8.25402	6.41324	10.3951
W01000959	7.66685	4.29343	2.6909	6.20084
W01000960	25.8306	9.04073	7.0022	11.4051
W01000961	22.9617	10.792	8.09733	13.972
W01000962	29.5662	7.09589	5.49224	9.00148
W01000963	25.8788	9.83396	7.6205	12.4028
W01000964	21.9577	13.6138	10.0086	17.8608
W01000966	10.5974	50.4435	33.3954	71.7936
W01000967	25.9571	7.78712	6.03635	9.81618
W01000968	14.4413	6.49859	4.88519	8.25904
W01000969	3.61633	25.0611	11.9409	43.4095
W01000970	11.9763	7.42532	5.25345	9.98647
W01000971	10.9321	20.9896	14.1545	29.4302
W01000973	12.0437	8.06927	5.72529	10.8322
W01000974	6.13637	75.3546	44.0384	116.752
W01000979	8.074	3.39108	2.14195	4.86965
W01000980	14.319	4.2957	3.22458	5.4661
W01000981	25.8631	6.20714	4.80946	7.82944
W01000982	7.43597	3.64362	2.2648	5.29418
W01000983	5.09365	1.57903	0.806628	2.63548
W01000984	9.77643	3.51951	2.23311	5.1021
W01000985	2.81955	0.958648	0.379251	1.85894
W01000986	6.13595	44.8538	26.213	69.497
W01000987	20.2455	32.1903	22.6256	43.6971
W01000989	3.58643	77.5385	36.8179	134.602
W01000990	22.9192	10.3136	7.73182	13.3655
W01000991	18.8676	32.6409	21.9442	45.8367
W01000992	21.5153	12.9092	9.3923	17.0697
W01000993	25.6061	7.93788	6.13913	10.0234
W01000994	18.18	180.891	118.644	259.14
W01000995	10.9096	21.7102	14.6217	30.466
W01000997	7.11272	5.19229	3.19028	7.61818
W01000998	3.81394	21.5106	10.4304	36.733
W01000999	11.8208	9.45664	6.64935	12.7937
W01001000	6.10341	88.8046	51.7389	137.875
W01001001	13.2854	6.37699	4.70211	8.25151
W01001002	22.74	17.9646	13.4189	23.3188
W01001003	6.1382	41.8011	24.4302	64.757
W01001008	4.11181	4.97529	2.46563	8.36497
W01001010	12.1428	6.92139	4.93389	9.26425
W01001011	5.35509	1.28522	0.654259	2.15313
W01001012	6.10399	73.6142	42.8894	114.29
W01001014	22.4653	12.3559	9.17393	16.0887
W01001015	18.4475	74.1591	49.1366	105.425
W01001016	11.665	11.315	7.91251	15.3958
W01001017	6.8944	5.65341	3.44804	8.37961
W01001018	24.9995	7.24986	5.58398	9.18606
W01001019	18.3483	98.7139	65.1519	140.771
W01001020	21.2062	13.1478	9.49675	17.499
W01001021	23.522	10.1145	7.65219	12.9825
W01001022	28.2875	6.50613	5.05334	8.20685
W01001023	22.7928	11.6243	8.69417	15.0816
W01001026	13.3786	7.75961	5.73542	10.0253
W01001027	8.67426	2.77576	1.77104	3.97301
W01001028	7.29189	5.32308	3.29312	7.75449
W01001029	3.71042	12.6154	6.06154	21.6857
W01001030	6.75007	8.16758	4.94866	12.182
W01001031	4.00685	3.6863	1.812	6.22872
W01001032	3.71347	11.8831	5.71156	20.4231
W01001035	23.6057	11.3308	8.585	14.5294
W01001036	2.49114	1.79362	0.699313	3.48346
W01001037	3.74628	9.40315	4.53444	16.135
W01001038	13.0436	8.86965	6.50659	11.5443
W01001041	3.76794	12.2081	5.89359	20.9161
W01001044	11.6293	11.7456	8.20241	16.0067
W01001045	12.1696	9.24888	6.60152	12.3641
W01001046	14.6178	5.70092	4.29168	7.23752
W01001047	4.51281	2.39179	1.20794	3.98372
W01001048	6.86954	5.90781	3.5996	8.76575
W01001049	23.35	8.40601	6.34671	10.8231
W01001050	11.8472	10.0702	7.08808	13.6152
W01001051	12.409	9.67903	6.96396	12.8366
W01001052	13.2585	5.03822	3.71267	6.52328
W01001053	4.64804	1.20849	0.613031	2.00994
W01001054	3.75414	6.45712	3.11584	11.0771
W01001055	22.5625	8.57375	6.37995	11.1514
W01001056	11.2251	11.7864	8.07142	16.3241
W01001057	19.8535	23.6256	16.421	32.364
W01001058	7.38034	5.38765	3.3434	7.83789
W01001059	4.26181	2.72756	1.36169	4.56576
W01001060	4.0193	3.69776	1.81844	6.24542
W01001061	11.6633	18.4281	12.8862	25.075
W01001062	10.2995	1.95691	1.22735	2.86397
W01001063	20.9878	3.7778	2.65422	5.20731
W01001064	26.4517	7.40649	5.75186	9.33076
W01001065	16.3362	4.2474	3.20037	5.41619
W01001066	14.6325	5.12138	3.85541	6.50202
W01001067	29.5308	6.20147	4.80092	7.86447
W01001068	13.7896	6.06743	4.5201	7.77601
W01001069	28.2765	6.50359	5.05166	8.20376
W01001070	35.7409	4.28891	3.1267	5.72779
W01001071	11.4051	13.458	9.29458	18.4963
W01001072	4.40386	4.40386	2.21964	7.35227
W01001073	19.452	38.9039	26.6973	53.8624
W01001075	3.19127	0.70208	0.276573	1.36891
W01001076	8.60181	2.66656	1.69928	3.81847
W01001077	6.99339	4.75551	2.9107	7.01679
W01001078	5.66025	1.18865	0.601935	2.00735
W01001079	38.9689	5.84533	4.06836	8.08123
W01001080	15.35	4.605	3.47775	5.8324
W01001081	26.1855	8.90306	6.90894	11.2248
W01001086	2.17289	12.4941	4.73011	24.7169
W01001087	2.90475	1.1038	0.43779	2.13963
W01001088	12.3943	9.54364	6.86183	12.6601
W01001089	3.67712	13.2376	6.34026	22.8176
W01001090	2.15639	19.6231	7.41552	38.8573
W01001091	2.25117	4.90754	1.87517	9.63788
W01001092	13.3079	7.98474	5.89291	10.3244
W01001093	14.4062	5.76247	4.33031	7.32544
W01001094	27.3156	6.55575	5.09863	8.26098
W01001095	25.9204	8.29451	6.43027	10.4583
W01001096	14.537	4.07036	3.06182	5.17051
W01001097	20.8821	17.3321	12.4011	23.2216
W01001098	2.29759	2.41247	0.927271	4.72171
W01001099	14.7576	3.98454	3.00288	5.05254
W01001100	2.54521	1.65438	0.647584	3.21086
W01001101	18.5019	3.70037	2.72747	4.856
W01001102	12.1336	2.18404	1.3064	3.34057
W01001103	2.52664	1.31385	0.513631	2.55176
W01001104	3.88831	6.29907	3.07057	10.7142
W01001106	2.73215	1.17483	0.463754	2.2754
W01001107	3.87759	5.3123	2.58663	9.04122
W01001108	6.12416	60.8129	35.4934	94.2518
W01001109	6.44921	10.9637	6.54063	16.6401
W01001110	3.58881	73.7501	35.0262	128.005
W01001111	17.4246	3.83341	2.86643	4.94405
W01001112	2.74011	1.12344	0.443881	2.17633
W01001114	2.36817	2.51026	0.972565	4.89363
W01001115	3.90493	6.98983	3.41042	11.8791
W01001116	2.81518	1.49205	0.590201	2.89371
W01001121	10.5881	58.2346	38.5289	82.9206
W01001122	6.27377	38.3328	22.6132	58.9211
W01001123	4.77446	1.86204	0.947829	3.09546
W01001124	6.59541	1.18717	0.579371	2.05694
W01001125	5.26571	1.57971	0.804824	2.64223
W01001126	5.14447	2.72657	1.39295	4.55472
W01001129	8.479	2.79807	1.78073	4.00727
W01001130	3.08701	0.802622	0.317567	1.55947
W01001131	14.9558	5.38408	4.06214	6.82465
W01001132	3.86069	4.90308	2.3845	8.35221
W01001133	3.79404	10.168	4.92229	17.3784
W01001134	3.67245	11.3846	5.45017	19.6401
W01001137	10.8141	41.4179	27.7472	58.3755
W01001138	25.0599	7.01678	5.40613	8.88839
W01001139	19.1973	3.83945	2.79746	5.10273
W01001140	18.491	66.9373	44.3832	95.0459
W01001141	18.4539	86.7335	57.4875	123.278
W01001142	18.5543	78.2991	52.0475	110.931
W01001147	6.19458	31.4065	18.4295	48.5004
W01001148	14.6895	5.58199	4.20366	7.08181
W01001149	12.0907	8.4635	6.02047	11.3477
W01001150	22.3927	12.9878	9.63199	16.9246
W01001151	6.98421	5.37785	3.28946	7.93715
W01001152	10.5285	93.8089	61.8677	133.95
W01001153	13.1465	6.31031	4.6415	8.18989
W01001154	18.174	191.008	125.26	273.676
W01001155	12.1118	8.72047	6.20787	11.6841
W01001156	2.74425	1.12514	0.44452	2.17979
W01001157	9.64872	2.02623	1.28696	2.93447
W01001158	10.6503	43.3468	28.7882	61.5793
W01001159	4.1667	3.29169	1.63486	5.52258
W01001162	22.3318	18.0888	13.3918	23.5947
W01001164	10.9206	23.6977	15.9709	33.2387
W01001165	10.8873	21.448	14.4261	30.1273
W01001166	18.4151	71.8189	47.5164	102.203
W01001167	11.5828	11.1194	7.74794	15.1788
W01001168	10.9678	20.6194	13.9314	28.8755
W01001169	18.9544	65.2031	43.9638	91.3612
W01001170	3.9773	3.02275	1.48209	5.11776
W01001171	10.7362	28.7729	19.2051	40.696
W01001172	11.7281	9.96888	6.98656	13.5314
W01001173	20.5754	13.9913	9.93042	18.8741
W01001174	20.1172	18.9102	13.2397	25.7473
W01001182	10.7307	30.6897	20.4784	43.4198
W01001183	22.8542	6.62773	4.9634	8.59323
W01001184	6.27039	25.7086	15.1624	39.5297
W01001185	25.084	10.7861	8.30896	13.6626
W01001193	4.58008	1.55723	0.787843	2.59091
W01001194	2.24463	6.9359	2.64782	13.6277
W01001195	6.15375	38.461	22.5003	59.5295
W01001196	4.04241	3.5169	1.73218	5.93402
W01001197	2.16681	11.3974	4.31093	22.5571
W01001198	4.49853	2.24926	1.13552	3.7457
W01001199	3.69855	12.1312	5.82222	20.8806
W01001200	18.8272	29.1822	19.5937	41.0175
W01001201	19.5933	20.1811	13.9123	27.8258
W01001204	6.18943	25.5005	14.9562	39.3909
W01001205	10.6331	46.5731	30.9042	66.2129
W01001206	19.4601	24.7143	16.9656	34.2094
W01001207	19.092	33.0292	22.3792	46.1263
W01001208	22.5278	11.4892	8.54265	14.9464
W01001209	20.7515	14.9411	10.6502	20.0744
W01001210	21.291	14.0521	10.1673	18.6733
W01001211	13.037	6.64888	4.87649	8.6575
W01001212	27.0288	6.4869	5.04568	8.17042
W01001213	17.0588	3.58234	2.68631	4.5995
W01001214	3.66658	12.503	5.98063	21.5845
W01001215	18.8972	28.7238	19.3403	40.3144
W01001216	12.2626	8.09332	5.79003	10.784
W01001217	20.6913	12.001	8.54263	16.1468
W01001218	13.0697	6.40416	4.70098	8.32711
W01001219	18.5612	53.085	35.2935	75.1996
W01001220	11.6567	10.491	7.33422	14.2777
W01001223	3.71546	11.1835	5.37687	19.2204
W01001224	2.38015	3.28461	1.27337	6.40247
W01001225	2.17008	14.3442	5.42965	28.3823
W01001226	7.30137	4.89192	3.02684	7.1247
W01001227	4.68256	1.59207	0.808715	2.64762
W01001228	6.37349	12.6832	7.52731	19.3544
W01001229	11.1192	15.9005	10.8323	22.1122
W01001230	7.39105	4.28681	2.66015	6.23434
W01001231	12.3111	7.8791	5.64759	10.4819
W01001232	19.9069	21.1014	14.6879	28.8728
W01001234	10.5501	62.0344	40.9531	88.4972
W01001235	13.1157	6.82016	5.0116	8.85863
W01001236	7.80439	3.66806	2.30613	5.28633
W01001237	27.8557	6.68536	5.19997	8.42683
W01001238	18.747	54.9286	36.776	77.3988
W01001239	21.647	11.4729	8.37191	15.139
W01001240	6.20789	33.833	19.876	52.2107
W01001241	6.69254	8.49953	5.13621	12.7143
W01001242	3.82941	5.01652	2.43509	8.56081
W01001243	20.5445	16.8465	11.9429	22.7409
W01001244	6.20815	22.5356	13.2396	34.7764
W01001245	3.73587	7.43438	3.58189	12.7742
W01001246	8.88638	2.31046	1.47742	3.31566
W01001247	13.747	5.77373	4.29876	7.40159
W01001248	10.9185	32.1004	21.6313	45.0293
W01001253	18.6578	53.5479	35.7288	75.6631
W01001256	14.856	3.86257	2.911	4.8958
W01001257	6.43033	9.13107	5.43818	13.8796
W01001258	12.1521	7.16971	5.11235	9.59174
W01001259	11.1421	18.8302	12.8434	26.1599
W01001260	20.6878	12.2058	8.68781	16.4246
W01001261	12.1037	7.14119	5.08193	9.57013
W01001262	10.9754	18.329	12.3873	25.6592
W01001263	8.14391	3.17613	2.00989	4.55816
W01001264	6.5922	11.3386	6.81595	17.071
W01001265	14.3599	4.88237	3.66794	6.2102
W01001266	18.3401	92.2508	60.87	131.592
W01001267	18.131	246.944	161.654	354.156
W01001268	18.7558	47.2645	31.6533	66.5836
W01001269	6.69169	6.89244	4.16468	10.3104
W01001270	11.2941	14.0047	9.62053	19.3358
W01001271	18.266	136.447	89.781	194.976
W01001272	10.7175	35.2605	23.5159	49.9126
W01001273	16.0739	4.66144	3.51816	5.93031
W01001274	20.3516	14.6531	10.3366	19.8532
W01001275	19.1951	38.5821	26.235	53.7187
W01001276	18.5553	58.6348	38.977	83.0704
W01001277	4.40022	1.89209	0.953302	3.15838
W01001278	14.0864	3.94419	2.95204	5.0348
W01001279	25.781	5.67182	4.39071	7.15808
W01001280	18.8345	45.5794	30.6067	64.0629
W01001281	11.0257	21.9412	14.8644	30.6502
W01001285	11.6985	9.70979	6.79961	13.1956
W01001286	18.9072	3.59236	2.63163	4.7503
W01001287	18.6094	56.0142	37.3068	79.2343
W01001288	18.5827	58.1639	38.6961	82.3399
W01001290	19.7375	35.1327	24.3252	48.2446
W01001291	10.9045	33.1497	22.3186	46.5333
W01001292	21.8178	14.6179	10.7141	19.2288
W01001293	11.1873	18.9065	12.9264	26.2217
W01001294	3.84685	6.34731	3.08382	10.8235
W01001295	20.205	19.3968	13.6132	26.3645
W01001296	10.5488	69.8331	46.0988	99.6296
W01001297	11.1355	20.1552	13.7428	28.0047
W01001298	19.7025	27.9776	19.3546	38.4467
W01001299	21.9074	13.1445	9.65257	17.2632
W01001300	22.1623	14.1839	10.4676	18.5496
W01001301	30.0346	8.40968	6.49041	10.6989
W01001305	8.1877	2.37443	1.50396	3.40421
W01001306	6.51441	9.51104	5.6931	14.368
W01001307	25.9847	8.05524	6.24624	10.1549
W01001308	25.2777	7.07775	5.46025	8.95297
W01001309	26.5216	6.63039	5.15092	8.35133
W01001310	7.88163	3.54674	2.23177	5.10394
W01001311	18.6319	2.79479	2.05681	3.67604
W01001312	10.4341	188.649	123.817	270.572
W01001313	11.1759	16.0933	10.9959	22.3359
W01001314	11.4637	18.5711	12.8672	25.4756
W01001315	22.5312	12.6175	9.3823	16.4134
W01001316	7.58359	7.12857	4.45807	10.316
W01001317	18.3685	105.435	69.6368	150.275
W01001318	8.00787	3.36331	2.12201	4.83344
W01001319	3.92681	5.34046	2.60802	9.06389
W01001320	11.3476	12.5958	8.67305	17.3489
W01001321	10.6005	52.7903	34.958	75.1202
W01001322	12.464	7.85234	5.65959	10.4028
W01001324	6.29267	23.9122	14.1217	36.7015
W01001325	19.1802	37.9768	25.8125	52.9104
W01001326	20.1435	28.6038	20.0401	38.9284
W01001327	6.1253	83.8554	48.9435	129.969
W01001328	10.869	25.4334	17.0913	35.7483
W01001329	13.1482	6.31114	4.64227	8.19073
W01001336	11.6069	10.5622	7.36932	14.4051
W01001337	13.9727	5.16989	3.86053	6.60752
W01001338	16.3211	4.5699	3.44393	5.82557
W01001339	19.6519	22.9927	15.882	31.6471
W01001340	3.62655	30.0279	14.3232	51.9476
W01001341	21.3036	15.9777	11.5625	21.2281
W01001344	6.77641	6.9797	4.23254	10.3983
W01001345	21.6623	12.1309	8.85535	16.004
W01001346	11.6143	11.9627	8.34944	16.3089
W01001347	7.27018	4.144	2.56263	6.03921
W01001348	27.1572	8.69031	6.76025	10.9479
W01001349	5.09911	1.93766	0.989798	3.23525
W01001350	12.7492	8.03199	5.84209	10.5446
W01001351	3.73503	8.66528	4.17399	14.8888
W01001352	28.3667	8.79368	6.82877	11.0947
W01001353	14.5313	4.79532	3.60741	6.09267
W01001354	6.41671	13.2184	7.8651	20.1094
W01001355	10.7072	39.2956	26.184	55.6509
W01001356	4.35274	1.9152	0.961977	3.19845
W01001357	6.18417	33.7656	19.797	52.1679
W01001359	6.19262	30.5915	17.9474	47.2474
W01001362	11.9953	12.2352	8.66159	16.4483
W01001363	11.721	12.4243	8.70605	16.8689
W01001364	25.2031	10.0812	7.77328	12.7563
W01001365	13.2115	8.05901	5.93514	10.4465
W01001369	6.17664	46.4483	27.2199	71.7984
W01001370	12.9564	7.64428	5.59508	9.97474
W01001371	20.8155	17.2769	12.3392	23.1774
W01001372	7.51112	4.65689	2.90489	6.75138
W01001373	7.6782	4.76048	2.98537	6.8724
W01001377	6.13466	48.5252	28.3571	75.192
W01001378	10.9539	21.2505	14.3477	29.7725
W01001379	3.94559	4.49797	2.1995	7.62305
W01001380	6.44097	13.6549	8.1391	20.7394
W01001381	18.3645	103.209	68.1545	147.118
W01001382	3.92546	4.82831	2.35762	8.19582
W01001383	11.2311	15.6112	10.6965	21.6141
W01001387	20.0866	17.4753	12.2237	23.8132
W01001388	20.1375	22.7554	15.9399	30.9719
W01001389	7.55687	2.79604	1.74746	4.04825
W01001390	3.82957	7.77403	3.77367	13.2664
W01001391	13.4359	6.18053	4.5756	7.97413
W01001392	3.77528	8.72089	4.21341	14.9328
W01001393	23.5974	8.25909	6.25689	10.591
W01001394	2.52902	1.46683	0.573623	2.84763
W01001395	12.5178	6.88479	4.9725	9.10362
W01001396	23.6651	10.176	7.71762	13.0409
W01001397	7.87533	3.62265	2.27927	5.21414
W01001398	3.9101	8.64132	4.21761	14.6819
W01001399	8.52061	2.30056	1.46463	3.29367
W01001400	21.5831	12.5182	9.11957	16.5328
W01001401	10.9882	27.8001	18.8048	38.8849
W01001402	24.0354	10.0949	7.69981	12.8913
W01001403	6.98777	6.00948	3.67674	8.86802
W01001404	4.72758	1.60738	0.817549	2.67141
W01001405	11.2589	18.0142	12.3612	24.9029
W01001407	7.15097	4.14756	2.55183	6.07412
W01001408	24.8819	7.96222	6.12706	10.091
W01001409	6.72128	7.79669	4.71805	11.638
W01001410	12.5906	8.56161	6.19774	11.2901
W01001411	10.8655	27.2724	18.3241	38.3379
W01001412	11.6665	12.1331	8.48482	16.5084
W01001413	11.2608	17.9046	12.2864	24.7491
W01001414	20.702	16.1476	11.4969	21.7231
W01001415	11.9535	10.5191	7.4364	14.1626
W01001416	6.67554	7.00932	4.23031	10.492
W01001417	7.12572	4.4892	2.75932	6.58174
W01001418	18.2074	158.951	104.358	227.496
W01001420	7.08817	4.18202	2.56714	6.14471
W01001421	28.6262	7.15656	5.55802	9.03567
W01001422	26.7508	7.22271	5.61615	9.09523
W01001423	4.34331	2.17166	1.09075	3.62779
W01001424	13.9958	4.75856	3.55487	6.08074
W01001425	6.4445	12.2445	7.30123	18.592
W01001426	3.65979	13.9438	6.66899	24.0812
W01001427	3.34273	1.1031	0.432333	2.16516
W01001432	6.62422	15.5007	9.33119	23.2783
W01001433	12.5682	6.40978	4.63621	8.46064
W01001434	3.67399	12.5283	5.999	21.6071
W01001435	10.8142	26.0621	17.4599	36.7327
W01001436	26.7063	6.94364	5.39843	8.74318
W01001437	10.9649	21.272	14.3704	29.7907
W01001438	10.9788	19.652	13.2832	27.5043
W01001439	6.96047	6.19482	3.78711	9.15262
W01001440	11.2523	13.5028	9.26342	18.6736
W01001441	19.0953	29.2158	19.7973	40.7987
W01001442	6.83296	4.8514	2.95141	7.20756
W01001443	19.3833	25.0045	17.1128	34.6668
W01001444	10.8134	36.3329	24.34	51.2102
W01001445	10.6947	35.1855	23.427	49.8617
W01001446	6.1815	27.3222	16.0164	42.217
W01001447	22.0543	12.1299	8.93359	15.8897
W01001448	12.2886	6.02142	4.31217	8.01406
W01001449	13.601	4.89636	3.63772	6.29518
W01001453	19.94	21.5352	15.0054	29.4459
W01001454	10.4891	88.9473	58.5338	127.275
W01001455	15.5304	4.96973	3.75535	6.29663
W01001456	19.9735	18.1759	12.6748	24.8343
W01001457	20.3143	20.7206	14.6008	28.0965
W01001458	7.36012	4.12167	2.5564	5.99569
W01001459	20.2776	14.5998	10.2739	19.8078
W01001460	10.6118	59.3202	39.3115	84.405
W01001461	14.3646	4.45303	3.34538	5.66291
W01001462	10.7324	39.0658	26.0693	55.2619
W01001463	8.28847	3.72981	2.36494	5.34761
W01001464	19.2871	30.2807	20.6581	42.0635
W01001467	18.5248	87.4371	58.0568	124.006
W01001468	19.6107	22.16	15.2857	30.5381
W01001469	19.1906	28.7859	19.5707	40.0828
W01001470	6.19605	26.2093	15.3823	40.4724
W01001471	22.3801	13.2042	9.78971	17.21
W01001472	6.56424	7.81145	4.68568	11.7768
W01001473	22.7792	9.79505	7.32439	12.7099
W01001474	18.1286	254.162	166.375	364.53
W01001475	11.4064	10.1517	7.01137	13.9511
W01001476	18.6068	39.0743	26.0233	55.2746
W01001477	10.8571	23.4514	15.7492	32.9814
W01001478	10.5129	76.6394	50.4972	109.521
W01001479	19.011	38.2121	25.8221	53.4706
W01001480	20.2272	19.6203	13.7802	26.6496
W01001481	20.9104	16.5192	11.828	22.1189
W01001482	18.1404	209.341	137.101	300.184
W01001483	23.4111	9.83265	7.42847	12.6462
W01001484	6.51762	10.4934	6.28243	15.851
W01001485	18.1876	162.597	106.67	232.89
W01001486	10.8806	24.4813	16.4611	34.3962
W01001491	14.5837	5.5418	4.17148	7.03692
W01001492	7.7042	5.70111	3.57714	8.22746
W01001493	15.0675	5.57496	4.2061	7.06496
W01001494	4.15666	3.03437	1.50705	5.09079
W01001495	4.03019	4.35261	2.14167	7.35043
W01001496	18.2672	122.025	80.2954	174.363
W01001497	12.8219	6.28274	4.57991	8.22746
W01001498	26.0098	6.24234	4.84123	7.87046
W01001499	7.71415	2.7771	1.74341	4.00745
W01001500	4.01367	3.1708	1.55844	5.3583
W01001501	25.1946	7.30644	5.63377	9.24426
W01001502	3.72593	7.86171	3.78394	13.5148
W01001503	29.0274	6.09575	4.72784	7.71351
W01001504	12.1784	12.7873	9.13076	17.0866
W01001505	6.22448	34.2969	20.1678	52.8757
W01001506	19.7862	23.5456	16.3265	32.3027
W01001507	6.49514	13.0552	7.80441	19.7429
W01001508	3.89063	3.92954	1.91549	6.68324
W01001510	6.19913	28.392	16.6667	43.8365
W01001511	7.52049	4.06106	2.53357	5.88541
W01001512	2.87894	0.892471	0.353947	1.73132
W01001513	3.63365	21.8746	10.4358	37.8333
W01001514	4.50006	1.57502	0.795146	2.62313
W01001515	6.80904	5.85578	3.55914	8.70768
W01001516	21.0062	13.2339	9.50309	17.6779
W01001517	4.31361	4.22734	2.1186	7.06551
W01001518	4.38293	1.75317	0.882521	2.9269
W01001519	25.9187	6.73886	5.2245	8.49693
W01001520	6.69377	8.43415	5.09704	12.6163
W01001521	13.057	5.87566	4.31194	7.6432
W01001522	14.1145	5.50467	4.12187	7.02444
W01001523	10.6784	38.5491	25.6534	54.6716
W01001524	11.5912	14.1413	9.85746	19.2986
W01001525	19.1307	39.4092	26.737	54.9827
W01001526	27.4635	6.59124	5.12964	8.30494
W01001527	14.716	3.679	2.77108	4.66747
W01001528	11.1734	14.8606	10.1527	20.6274
W01001529	21.871	17.2781	12.6762	22.7127
W01001530	28.2699	8.76366	6.80742	11.0546
W01001531	18.8493	49.1968	33.0487	69.1156
W01001532	28.1323	8.15836	6.34174	10.2835
W01001533	3.60921	37.1388	17.6782	64.3535
W01001534	6.73079	6.66348	4.03581	9.94435
W01001535	6.65713	6.32427	3.81301	9.47456
W01001536	22.5715	8.57718	6.3838	11.1551
W01001537	3.65282	13.5519	6.47868	23.4128
W01001538	24.4657	7.58437	5.81426	9.65435
W01001539	14.1132	4.7985	3.59308	6.12333
W01001540	7.60735	2.96687	1.85658	4.29186
W01001541	10.4895	76.2587	50.1847	109.117
W01001543	2.37613	2.82759	1.09591	5.51198
W01001545	3.62818	24.4177	11.6451	42.2341
W01001546	21.3473	13.4488	9.74189	17.8552
W01001551	14.873	3.42079	2.57829	4.3363
W01001552	2.1824	9.9954	3.78584	19.7596
W01001553	6.28942	35.5352	20.9826	54.5431
W01001554	3.67785	16.6607	7.98049	28.7126
W01001557	11.6609	13.1768	9.21374	17.9305
W01001558	14.2627	5.13458	3.85124	6.54015
W01001559	4.5282	1.90185	0.961055	3.16802
W01001564	6.08965	180.132	104.858	279.857
W01001571	6.07917	110.641	64.3546	171.98
W01001576	8.69038	1.82498	1.16444	2.61228
W01001577	18.7662	43.35	29.0411	61.0433
W01001578	3.64989	27.1187	12.9583	46.8541
W01001579	7.14248	4.49977	2.76749	6.59266
W01001580	7.81823	3.9873	2.50687	5.7452
W01001584	7.95243	3.97621	2.50472	5.71502
W01001585	2.62996	1.20978	0.47499	2.34507
W01001586	2.56881	2.54312	0.996448	4.93618
W01001587	7.1588	5.9418	3.65672	8.69657
W01001588	3.79904	7.33215	3.55149	12.5277
W01001589	13.1124	6.03172	4.43226	7.83492
W01001592	14.1548	5.52036	4.13444	7.04127
W01001593	6.49689	11.3046	6.75819	17.0933
W01001598	14.6675	5.28029	3.97572	6.70106
W01001599	6.13742	64.7498	37.8416	100.314
W01001600	4.24139	3.13863	1.5661	5.25418
W01001601	24.0667	8.90468	6.79519	11.3686
W01001602	2.86577	1.11765	0.442993	2.16887
W01001603	13.6092	5.17149	3.84201	6.64824
W01001604	3.80324	6.3514	3.0772	10.85
W01001605	14.692	4.11376	3.098	5.21913
W01001606	4.46635	1.83121	0.923714	3.05237
W01001607	27.141	7.32808	5.69944	9.23055
W01001608	5.31105	1.48709	0.757481	2.48792
W01001609	26.8091	9.1151	7.0862	11.4799
W01001610	13.6781	4.51376	3.35705	5.79395
W01001611	21.1316	2.74711	1.92301	3.79997
W01001612	15.5724	4.67172	3.53062	5.91896
W01001613	11.0368	2.20737	1.36205	3.28805
W01001614	24.6306	8.62071	6.61901	10.9578
W01001615	8.64332	2.76586	1.76364	3.96007
W01001616	4.92701	1.62591	0.829617	2.70868
W01001617	25.2856	7.07997	5.46191	8.95537
W01001618	21.9008	9.19833	6.75391	12.0815
W01001619	24.7548	7.67398	5.89921	9.73942
W01001620	18.9632	42.0983	28.393	58.9696
W01001621	24.6722	7.64839	5.87521	9.71656
W01001622	10.9633	17.5413	11.8491	24.5666
W01001629	7.553	3.47438	2.17084	5.0305
W01001630	24.351	8.76637	6.71234	11.1661
W01001631	5.70677	1.19842	0.604839	2.02382
W01001632	11.328	13.2538	9.11908	18.2707
W01001633	24.8332	9.18829	7.06715	11.6523
W01001634	17.0964	3.93217	2.94848	5.04943
W01001635	3.92528	3.61126	1.76332	6.12995
W01001636	3.61305	41.6224	19.8224	72.1176
W01001637	3.96409	4.95511	2.42729	8.39219
W01001638	2.41997	1.57298	0.611261	3.0639
W01001639	3.77922	10.4306	5.04328	17.8479
W01001641	3.6003	43.0235	20.4557	74.6175
W01001642	27.6333	8.28999	6.45447	10.4404
W01001643	28.4204	7.6735	5.95853	9.68199
W01001644	17.9872	8.45397	6.27681	11.002
W01001645	16.8746	3.37492	2.53526	4.32367
W01001646	21.4889	16.1167	11.7196	21.3264
W01001647	10.4935	135.471	89.1667	193.817
W01001648	15.6715	4.07459	3.07905	5.16555
W01001651	2.78041	1.08436	0.428702	2.1024
W01001652	23.1821	12.5184	9.42726	16.1655
W01001653	4.57027	1.82811	0.924768	3.04246
W01001654	5.35274	1.60582	0.81737	2.69037
W01001655	4.63199	2.03808	1.03344	3.38981
W01001659	33.2049	7.96917	5.98229	10.3748
W01001660	18.6472	81.4881	54.3475	115.153
W01001661	25.6804	15.4083	11.9211	19.4532
W01001662	25.02	8.25661	6.36101	10.4613
W01001663	13.493	5.12734	3.80071	6.60837
W01001664	23.0877	9.69683	7.29358	12.5342
W01001665	13.7739	5.6473	4.20694	7.23936
W01001666	22.9208	9.62672	7.21718	12.475
W01001667	29.3966	5.58535	4.32621	7.07708
W01001668	20.6561	12.8068	9.10707	17.2448
W01001669	2.40858	1.78235	0.691917	3.47036
W01001670	2.20096	10.9608	4.15864	21.6361
W01001671	12.2159	10.017	7.15836	13.3667
W01001672	7.1749	7.89239	4.85836	11.5451
W01001673	2.5683	1.41256	0.553452	2.74181
W01001674	7.67987	3.53274	2.21549	5.10011
W01001675	12.8105	2.04968	1.20169	3.19323
W01001676	14.0933	5.77827	4.32535	7.3756
W01001677	4.28247	2.44101	1.22023	4.08556
W01001678	14.5273	4.93929	3.7155	6.27634
W01001679	4.61988	1.52456	0.772863	2.53518
W01001680	12.1024	1.69434	1.01473	2.59007
W01001681	22.6015	9.71867	7.23801	12.6309
W01001682	12.25	7.47253	5.34355	9.9611
W01001683	7.4171	2.89267	1.79704	4.20459
W01001684	10.0392	2.10824	1.33032	3.06617
W01001685	15.2289	5.02553	3.79289	6.36539
W01001686	12.6699	5.95486	4.32014	7.83646
W01001687	24.3706	12.429	9.51856	15.8284
W01001688	12.704	13.8474	10.0551	18.2076
W01001689	21.6173	15.1321	11.0325	19.9756
W01001690	35.8419	8.96046	6.52001	11.9777
W01001691	30.006	5.70113	4.40096	7.25121
W01001692	39.8539	7.97078	5.48491	11.1324
W01001693	30.6268	9.4943	7.29486	12.1173
W01001694	42.9924	7.73863	5.1005	11.2049
W01001695	47.5267	16.6343	10.3163	25.3016
W01001696	35.7143	6.42858	4.68841	8.58206
W01001697	35.0627	6.31129	4.63802	8.36746
W01001698	43.3884	7.80992	5.1166	11.3543
W01001699	36.7717	9.92837	7.1318	13.396
W01001702	14.252	5.98582	4.48938	7.62539
W01001703	28.9192	5.78383	4.48817	7.31477
W01001704	27.0343	8.38062	6.51882	10.5554
W01001705	22.7978	13.2227	9.89113	17.1539
W01001706	12.2142	7.08426	5.06245	9.45368
W01001707	22.9493	14.4581	10.8459	18.7242
W01001708	26.795	8.30644	6.45812	10.4619
W01001709	13.2252	8.06738	5.94272	10.4548
W01001710	24.8018	3.96829	2.54963	5.91407
W01001711	20.3012	22.3313	15.7299	30.2847
W01001712	11.4141	1.94039	1.18416	2.91511
W01001713	25.6822	3.59551	2.26456	5.45418
W01001714	5.02489	1.65821	0.847457	2.76544
W01001715	6.3273	1.32873	0.655555	2.28437
W01001716	9.24855	2.12717	1.35716	3.06545
W01001717	24.7733	3.46826	2.22993	5.16645
W01001718	19.3843	2.13227	1.01135	4.00661
W01001719	8.47233	1.86391	0.8391	3.46574
W01001720	19.3843	2.51996	1.19524	4.73508
W01001721	12.28	3.80681	2.26714	5.84607
W01001722	19.3843	1.74459	0.827472	3.27814
W01001724	19.3843	2.13227	1.01135	4.00661
W01001725	11.509	1.1509	0.453238	2.3978
W01001726	8.22651	3.5374	2.24076	5.07009
W01001729	3.62325	37.9716	18.1025	65.7241
W01001730	2.48076	1.83576	0.714847	3.56618
W01001731	2.65593	1.32796	0.522254	2.57363
W01001732	2.80345	1.23352	0.487779	2.38985
W01001733	3.19749	1.59875	0.629565	3.11758
W01001734	2.80339	1.17742	0.465592	2.28114
W01001735	2.58025	1.62556	0.63693	3.15478
W01001736	2.67087	1.30873	0.515631	2.53547
W01001737	26.8169	7.77689	6.04598	9.79402
W01001738	25.7235	7.71706	5.97096	9.74235
W01001739	28.1592	6.47661	5.03376	8.16621
W01001740	31.3205	6.26411	4.79114	8.03086
W01001741	31.553	7.2572	5.53926	9.32137
W01001742	29.801	6.85423	5.29845	8.70625
W01001743	4.56245	1.91623	0.96914	3.18876
W01001744	23.5258	11.0571	8.36581	14.1927
W01001745	4.51254	1.85014	0.934366	3.08163
W01001746	26.7698	7.76325	6.03663	9.77797
W01001747	7.6815	3.84075	2.40871	5.5445
W01001748	15.5366	4.66098	3.52204	5.90515
W01001749	13.0132	5.98608	4.38759	7.79804
W01001750	23.351	10.7414	8.11002	13.8297
W01001751	28.195	8.45851	6.57167	10.6679
W01001752	4.67917	1.91846	0.974454	3.18977
W01001753	27.9216	7.25961	5.64705	9.15198
W01001754	8.44512	3.12469	1.9886	4.47855
W01001755	5.92105	1.24342	0.622179	2.10786
W01001756	10.0429	6.62832	4.18267	9.64055
W01001757	6.47032	1.16466	0.570853	2.0111
W01001758	7.58082	1.66778	0.782003	2.98967
W01001759	11.2612	15.09	10.355	20.8583
W01001760	19.3059	3.86118	2.8085	5.1425
W01001761	44.2582	7.08131	4.58664	10.3949
W01001762	42.5749	6.81199	4.51622	9.81998
W01001764	34.2625	8.223	6.10123	10.8016
W01001765	45.526	5.46312	3.47908	8.12367
W01001766	53.5498	6.96147	4.0016	11.2721
W01001767	40.9816	6.55706	4.44066	9.27965
W01001768	57.0001	5.70001	3.14416	9.51687
W01001769	2.97176	1.04012	0.412408	2.01755
W01001770	3.87412	3.83538	1.86695	6.52878
W01001771	2.85781	1.14312	0.452961	2.2184
W01001772	5.13322	1.48863	0.760772	2.48604
W01001773	6.27434	2.07053	1.02428	3.55525
W01001774	3.32681	0.765167	0.300157	1.49985
W01001775	5.86871	1.46718	0.735955	2.48338
W01001776	2.91858	0.875575	0.347321	1.696
W01001777	2.19921	7.45534	2.82809	14.7155
W01001778	2.19356	9.47618	3.59207	18.7132
W01001779	2.67034	1.25506	0.494403	2.43168
W01001780	2.71564	1.46644	0.578434	2.84096
W01001781	4.31571	2.89153	1.44947	4.83289
W01001782	2.94436	0.942196	0.37398	1.82562
W01001783	2.87985	0.835157	0.331251	1.62017
W01001784	3.08427	0.80191	0.317293	1.55822
W01001785	26.6363	5.85999	4.55343	7.38102
W01001786	13.5125	6.08062	4.5104	7.83217
W01001787	14.6985	4.55654	3.43172	5.78146
W01001788	25.8388	7.49324	5.80392	9.45403
W01001789	4.51786	2.21375	1.11796	3.68655
W01001790	15.32	3.6768	2.77644	4.65743
W01001791	4.05173	3.72759	1.83711	6.28438
W01001792	13.7171	6.30987	4.69538	8.09226
W01001793	3.29731	0.824329	0.323517	1.61338
W01001794	3.04115	0.881935	0.349501	1.71174
W01001795	2.73986	1.23294	0.487127	2.3884
W01001796	5.02022	1.50607	0.7698	2.51164
W01001797	4.61462	1.84585	0.935611	3.06977
W01001798	3.05982	0.887349	0.351751	1.72274
W01001799	2.46041	1.57466	0.612794	3.06129
W01001800	13.8935	5.27954	3.93893	6.75478
W01001802	14.4839	5.35906	4.02901	6.80954
W01001803	27.7019	8.03356	6.25187	10.1182
W01001804	25.8069	8.51629	6.59401	10.7464
W01001805	21.6273	11.6787	8.51776	15.4149
W01001806	6.88271	6.53858	3.98692	9.69754
W01001807	28.9461	6.94706	5.39119	8.78798
W01001808	26.566	8.7668	6.81146	11.0422
W01001809	10.0362	1.90688	1.20344	2.77317
W01001810	28.1382	7.8787	6.12413	9.93169
W01001811	19.8129	22.983	15.9505	31.5106
W01001812	16.7082	3.34163	2.51325	4.27349
W01001813	26.2902	8.14996	6.32552	10.275
W01001814	8.83937	2.38663	1.52493	3.42299
W01001815	8.16257	2.61202	1.65296	3.74707
W01001816	15.4172	8.17109	6.17453	10.3499
W01001817	10.9581	1.86288	1.15165	2.77047
W01001818	9.42657	2.45091	1.56018	3.53929
W01001820	3.70426	8.44571	4.05458	14.5279
W01001821	3.40294	1.05491	0.4124	2.07392
W01001822	4.41724	2.82703	1.42607	4.71695
W01001823	3.7797	0.642548	0.246028	1.27932
W01001824	12.926	1.9389	1.13155	3.0333
W01001825	13.432	8.73077	6.46302	11.2658
W01001826	4.61641	1.8004	0.912565	2.99409
W01001827	2.79122	1.22813	0.485479	2.3803
W01001828	2.57046	1.54227	0.604291	2.99351
W01001829	16.5094	2.14623	1.11848	3.74471
W01001830	33.0369	3.30369	1.7698	5.71153
W01001831	15.2352	1.82822	0.991628	3.07164
W01001832	30.853	4.01088	2.24973	6.69563
W01001833	19.6634	3.53941	2.55878	4.74769
W01001834	28.0703	3.36844	2.00832	5.34754
W01001835	29.6343	7.70493	5.96182	9.78165
W01001836	9.04521	2.53266	1.61636	3.64195
W01001837	33.0369	3.30369	1.7698	5.71153
W01001838	19.3843	2.13227	1.01135	4.00661
W01001839	18.6616	1.86616	0.907281	3.44877
W01001840	7.75933	3.95726	2.48576	5.70887
W01001841	3.99488	5.03355	2.47204	8.51071
W01001842	2.21666	6.89382	2.62121	13.583
W01001843	2.25867	7.34068	2.80706	14.396
W01001844	4.97748	2.19009	1.11822	3.65582
W01001846	4.27019	3.15994	1.5777	5.28828
W01001847	2.38187	2.35805	0.914062	4.596
W01001848	3.12613	0.906578	0.357807	1.76245
W01001849	2.38592	2.3382	0.906587	4.55808
W01001850	2.87762	1.38126	0.547714	2.67979
W01001851	4.30928	2.49938	1.25208	4.17716
W01001852	2.21526	7.53189	2.86386	14.8415
W01001853	2.92387	1.11107	0.440792	2.15214
W01001854	3.05426	0.977362	0.387374	1.89753
W01001855	51.7255	6.72431	3.95003	10.701
W01001856	46.4358	6.96538	4.38409	10.469
W01001857	34.2462	7.87662	5.84605	10.3461
W01001858	6.73103	8.07724	4.89218	12.0542
W01001859	12.7306	1.90959	1.12311	2.96871
W01001860	7.3017	1.31431	0.623951	2.33374
W01001861	8.45716	3.21372	2.04443	4.6061
W01001862	36.7534	6.61561	4.75379	8.9242
W01001863	13.5199	5.81357	4.313	7.48664
W01001864	5.26708	1.47478	0.75148	2.46691
W01001865	6.38804	10.7958	6.41385	16.4575
W01001866	23.4449	10.0813	7.61943	12.9574
W01001867	24.7199	8.15758	6.26996	10.3582
W01001868	26.5008	7.68522	5.97017	9.67972
W01001869	30.883	5.55894	4.26448	7.10818
W01001870	15.6482	3.75556	2.83809	4.76004
W01001871	22.6496	11.0983	8.27491	14.4175
W01001872	42.1438	5.90013	3.93278	8.45886
W01001873	27.2668	8.45272	6.57568	10.6469
W01001874	19.7989	22.1748	15.3833	30.4166
W01001875	19.7509	42.8595	29.6915	58.8413
W01001876	30.3923	7.29416	5.61246	9.29775
W01001877	7.50383	4.20215	2.62045	6.09276
W01001878	14.7335	5.00937	3.77336	6.35481
W01001879	24.4949	11.0227	8.4524	14.0269
W01001880	32.6244	6.85113	5.17505	8.86993
W01001881	28.0624	7.01559	5.4545	8.8431
W01001882	6.45166	12.5807	7.50732	19.0901
W01001883	30.3776	7.29063	5.61024	9.29249
W01001884	32.3659	5.82586	4.41222	7.52128
W01001885	18.5917	89.6119	59.6348	126.84
W01001886	27.6609	6.0854	4.73771	7.66401
W01001887	2.88669	1.21241	0.48068	2.35172
W01001888	4.41745	2.65047	1.33701	4.42239
W01001889	8.08423	3.23369	2.04315	4.64387
W01001890	6.04749	1.51187	0.751701	2.57369
W01001891	8.77918	2.98492	1.90656	4.27557
W01001892	3.11993	0.842382	0.332671	1.63764
W01001893	6.24821	26.8048	15.7857	41.2604
W01001894	3.044	1.00452	0.39812	1.9495
W01001895	19.6552	26.7311	18.4664	36.7899
W01001896	3.07954	0.954659	0.377868	1.85431
W01001899	10.4865	137.163	90.2481	196.291
W01001900	10.5559	63.6521	42.0323	90.7757
W01001908	8.32562	3.9963	2.53663	5.72917
W01001909	12.8063	11.5257	8.39841	15.1032
W01001910	27.5452	9.0899	7.07582	11.454
W01001911	38.492	4.61904	3.23526	6.35314
W01001912	6.08581	97.799	56.9132	151.97
W01001913	6.15046	42.7457	24.9999	66.1728
W01001915	4.62266	2.31133	1.17202	3.84332
W01001916	2.65861	1.40907	0.554263	2.73036
W01001918	3.22042	1.15935	0.456256	2.26293
W01001919	3.01482	0.964742	0.382714	1.87325
W01001920	4.80073	1.48823	0.757824	2.47399
W01001921	5.15625	1.65	0.842909	2.75774
W01001922	19.3843	2.51996	1.19524	4.73508
W01001924	24.1982	8.46937	6.47472	10.7991
W01001925	10.5039	132.665	87.3569	189.695
W01001927	10.9323	20.1154	13.5649	28.2043
W01001928	21.1396	10.5698	7.62145	14.0826
W01001929	15.8864	3.49501	2.64058	4.43748
W01001931	24.3979	8.78326	6.7288	11.1837
W01001934	3.79282	18.0918	8.75735	30.9203
W01001935	3.85291	3.9685	1.92928	6.76549
W01001936	3.80079	7.98167	3.86649	13.6372
W01001938	14.3057	4.57783	3.43556	5.82558
W01001939	11.0492	16.1319	10.9467	22.5086
W01001940	3.75615	7.73766	3.73429	13.2715
W01001941	16.084	4.02099	3.03522	5.11584
W01001942	26.4871	8.21101	6.3789	10.3431
W01001943	6.63682	8.49513	5.11569	12.7458
W01001944	6.39307	1.15075	0.565962	1.9839
W01001945	6.12036	1.95851	0.972298	3.34276
W01001946	28.3351	6.51706	5.06059	8.22321
W01001947	6.96207	7.93676	4.85194	11.7263
W01001948	2.27108	5.22347	2.00024	10.2394
W01001949	8.53338	1.10934	0.497467	2.06683
W01001950	11.509	0.805632	0.317267	1.67846
W01001951	7.90521	3.00398	1.89185	4.32134
W01001952	22.7378	12.7332	9.51062	16.528
W01001953	7.85403	3.53431	2.22314	5.08949
W01001954	2.52252	1.61441	0.630431	3.13473
W01001955	21.8585	15.0823	11.0625	19.8305
W01001956	2.28348	5.70869	2.19018	11.1815
W01001957	14.74	3.09541	2.33181	3.92631
W01001958	8.68519	2.69241	1.7179	3.85387
E01021057	10.3999	395.82	259.287	568.821
E01019763	6.06715	291.405	169.343	453.426
E01026208	3.5811	141.597	67.2055	245.966
E01007632	10.4023	370.01	242.41	531.651
E01011561	3.58149	91.3638	43.3651	158.708
E01007559	10.4031	303.875	199.092	436.603
E01032524	10.4054	222.051	145.504	319.001
E01018024	10.406	265.769	174.158	381.797
E01019714	3.58313	192.127	91.204	333.697
E01026885	3.58348	99.3698	47.1728	172.581
E01012934	10.4089	302.69	198.389	434.774
E01026296	3.58402	98.8115	46.9098	171.597
E01022274	3.5844	76.4194	36.2805	132.702
E01012198	18.0689	440.882	287.896	633.39
E01021169	3.58466	90.0108	42.734	156.297
E01011182	6.07354	178.927	104.03	278.268
E01010855	6.07372	177.596	103.258	276.19
E01014028	3.58516	92.4255	43.8822	160.478
E01028841	6.07414	153.129	89.035	238.124
E01017503	6.07528	128.553	74.7517	199.871
E01026691	3.58588	69.4944	32.9969	120.649
E01031301	2.14092	47.5284	17.9088	94.2361
E01029055	3.58615	68.7464	32.6424	119.345
E01005409	2.14102	54.9814	20.7175	109.013
E01031844	6.076	240.245	139.707	373.502
E01020365	3.58664	90.4551	42.9519	157.02
E01024620	10.4177	225.856	148.102	324.25
E01029463	3.58693	67.1473	31.8851	116.555
E01018062	6.07761	225.54	131.171	350.605
E01020243	3.58729	65.6115	31.1569	113.882
E01032526	6.07821	148.673	86.47	231.108
E01007956	2.14194	63.5512	23.9507	125.994
E01018086	10.4214	309.516	203.025	444.242
E01025730	3.58802	109.757	52.1236	190.502
E01032560	6.07923	90.2766	52.51	140.325
E01010886	10.4224	168.113	110.274	241.273
E01025026	6.07974	114.542	66.6267	178.039
E01020468	3.58891	71.5629	33.9878	124.209
E01005499	10.4246	204.114	133.894	292.896
E01026388	3.58915	101.142	48.0381	175.545
E01030763	3.58917	57.6421	27.3778	100.045
E01025031	6.08097	126.302	73.468	196.306
E01021602	6.08106	142.966	83.161	222.205
E01018081	10.4253	262.196	171.997	376.224
E01025197	3.58938	58.7222	27.8936	101.917
E01025323	3.5894	54.4154	25.8481	94.4416
E01012107	18.0937	323.515	211.561	464.462
E01022472	3.58956	55.8177	26.5162	96.8734
E01025180	3.58957	87.2624	41.4542	151.446
E01013308	6.08156	148.025	86.105	230.063
E01018297	3.58967	72.9063	34.6361	126.531
E01019839	2.14321	52.4872	19.7856	104.076
E01019771	3.59015	93.8466	44.5946	162.869
E01027465	2.14336	40.5953	15.3033	80.4977
E01012124	2.14343	39.0961	14.7383	77.5247
E01018026	3.59056	62.1526	29.5358	107.855
E01023015	6.08322	112.114	65.224	174.235
E01018337	10.4291	169.056	110.934	242.521
E01027807	6.08358	111.512	64.8774	173.297
E01024335	6.08369	121.796	70.8615	189.277
E01017294	3.59095	70.5262	33.515	122.38
E01028620	3.59098	129.024	61.3138	223.887
E01033394	3.591	55.2296	26.2458	95.8364
E01024860	3.59103	58.8211	27.9525	102.068
E01014202	3.59106	112.113	53.2773	194.542
E01022990	3.59108	70.1697	33.3455	121.761
E01029945	3.59115	85.7206	40.7355	148.745
E01032994	3.59121	62.4153	29.6605	108.304
E01018680	2.14435	43.273	16.3157	85.782
E01014112	3.59199	72.9174	34.6576	126.522
E01018586	3.592	77.4076	36.7919	134.314
E01027035	10.433	181.846	119.347	260.834
E01029370	3.59235	56.9747	27.0826	98.8583
E01021473	6.08624	101.336	58.9735	157.463
E01014858	3.59252	68.5811	32.6003	118.997
E01022434	2.14493	51.2423	19.3225	101.566
E01005521	6.0874	98.1289	57.1174	152.472
E01033480	2.14518	46.9152	17.6917	92.9868
E01024868	3.59343	47.7208	22.682	82.8018
E01028353	3.59347	112.943	53.6821	195.97
E01030042	3.59356	60.1562	28.5922	104.379
E01031386	10.4374	158.335	103.944	227.051
E01019656	3.59364	47.3642	22.5119	82.1831
E01007788	10.438	171.183	112.383	245.465
E01018518	2.14566	34.2232	12.9067	67.8283
E01031254	2.14574	34.4605	12.9964	68.2981
E01028499	2.1458	39.2038	14.7855	77.6985
E01020080	3.59428	63.4031	30.133	110.013
E01015946	3.59456	56.3268	26.7691	97.7344
E01022589	3.59462	73.9414	35.1401	128.298
E01032613	10.4414	123.522	81.1087	177.089
E01028784	2.14637	44.7947	16.8959	88.7798
E01032182	3.59529	78.9165	37.5018	136.93
E01010985	10.4423	154.86	101.688	222.004
E01024234	3.59533	52.5637	24.9786	91.2049
E01018552	10.4426	198.305	130.218	284.282
E01019101	3.59541	52.7087	25.0473	91.4564
E01022028	10.4427	147.973	97.1673	212.127
E01019704	3.59544	52.2777	24.8424	90.7085
E01017310	6.09139	89.2998	51.9886	138.727
E01016181	2.14657	32.177	12.1375	63.773
E01013257	2.14663	41.1509	15.5229	81.5589
E01017803	3.59566	51.5258	24.485	89.4031
E01008129	6.09189	92.1093	53.6263	143.088
E01028639	3.59582	50.5213	24.008	87.6569
E01018244	2.1469	35.1232	13.2504	69.6131
E01030822	2.1469	41.1776	15.5344	81.6126
E01025178	3.59622	64.7319	30.7628	112.303
E01017616	3.59638	84.2632	40.0463	146.182
E01032938	3.59642	51.5367	24.4932	89.4064
E01032525	6.09318	188.279	109.627	292.466
E01025393	10.4459	138.825	91.169	198.987
E01006885	3.59657	43.051	20.461	74.6826
E01022642	2.14727	22.3102	8.41771	44.2187
E01026304	2.14739	29.6984	11.2058	58.8623
E01021380	6.09406	139.615	81.297	216.845
E01022385	3.59703	51.3296	24.3984	89.0396
E01015474	3.59703	110.033	52.3019	190.871
E01023416	2.1475	30.7737	11.612	60.9938
E01032052	2.14753	24.5033	9.24603	48.5659
E01023171	3.59722	55.3253	26.2989	95.9698
E01025027	3.59738	60.9037	28.9517	105.645
E01017866	2.14767	28.972	10.9328	57.4233
E01012119	10.4485	201.866	132.579	289.32
E01027491	2.14782	30.1769	11.3877	59.8116
E01018876	10.4491	132.599	87.0884	190.037
E01012120	3.59774	43.1729	20.5249	74.8877
E01023199	6.09535	180.24	104.962	279.891
E01022249	6.09547	113.315	65.9894	175.962
E01032054	6.09558	71.1963	41.4618	110.558
E01019772	2.14802	32.7787	12.3698	64.9691
E01014046	6.09568	82.3526	47.9591	127.881
E01019816	3.59807	55.3024	26.2935	95.9257
E01020256	6.09603	87.478	50.9453	135.839
E01024874	3.59821	35.7302	16.9885	61.976
E01028043	6.09607	81.3216	47.3601	126.279
E01006898	18.1368	263.165	172.319	377.379
E01005410	2.14823	27.884	10.5229	55.2679
E01023071	6.09624	75.2276	43.8117	116.816
E01020933	2.14823	21.5683	8.13946	42.7497
E01028189	6.09661	135.101	78.6833	209.787
E01033714	2.14839	51.1101	19.2883	101.304
E01006251	3.59873	49.2666	23.4267	85.4532
E01024201	6.09702	84.8096	49.395	131.693
E01022407	3.59898	39.6968	18.8756	68.8532
E01030473	2.14869	31.0486	11.7178	61.5416
E01022384	2.1488	26.903	10.1533	53.3246
E01024973	3.59935	67.1638	31.9348	116.492
E01005561	6.09819	72.6294	42.3047	112.776
E01015473	2.14893	32.3413	12.2059	64.1043
E01030628	2.14895	27.4635	10.365	54.436
E01023622	3.59954	36.2834	17.2516	62.9306
E01023422	2.14912	24.7794	9.35216	49.116
E01024416	2.14914	32.5165	12.2723	64.4521
E01024458	2.14915	26.9288	10.1634	53.3766
E01030838	3.60002	41.8682	19.906	72.615
E01016543	2.14937	33.4226	12.6146	66.2472
E01028511	2.14939	31.4885	11.8847	62.4134
E01007814	3.60033	29.7747	14.1566	51.6394
E01012530	3.60038	40.5763	19.2924	70.3724
E01022077	2.14948	29.6629	11.1957	58.7942
E01006439	18.1476	239.004	156.585	342.646
E01025621	3.60047	37.4809	17.8208	65.0025
E01025358	2.14954	40.4329	15.2608	80.1407
E01009523	6.10024	76.619	44.6353	118.965
E01018795	3.60073	37.0515	17.6172	64.2534
[truncated: 31,989 more rows]

## Sheet: SuppFigure_5
iteration	beta	beta2	mu
1	0.5275	0.185	-0.9614
2	0.5063	0.4223	-0.9464
3	0.4591	0.2818	-0.8169
4	0.6535	0.3256	-1.832
5	0.6213	0.08718	-1.438
6	0.5003	0.1563	-0.9925
7	0.5754	0.2228	-1.273
8	0.3854	0.2536	-0.5641
9	0.6046	0.1694	-1.336
10	0.4325	0.3674	-0.802
11	0.5828	0.2356	-1.126
12	0.3871	0.312	-0.3552
13	0.7923	0.3088	-2.148
14	0.6608	0.1991	-1.641
15	0.5854	0.2884	-1.243
16	0.483	0.3531	-1.11
17	0.5988	0.2181	-1.265
18	0.4798	0.2671	-0.7914
19	0.6175	0.2682	-1.406
20	0.6037	0.1787	-1.513
21	0.4756	0.2134	-0.7139
22	0.3797	0.1931	-0.3193
23	0.4522	0.0905	-0.6719
24	0.5716	0.4331	-1.103
25	0.4805	0.3277	-0.8554
26	0.6281	0.1184	-1.517
27	0.5188	0.1731	-0.9603
28	0.5276	0.2602	-0.9756
29	0.5339	0.2351	-1.107
30	0.6046	0.1402	-1.483
31	0.4424	0.2732	-0.6777
32	0.7149	0.1173	-1.846
33	0.4024	0.2848	-0.2838
34	0.6908	0.2905	-1.9
35	0.7814	0.02666	-2.131
36	0.6541	0.3121	-1.72
37	0.4517	0.2773	-0.6954
38	0.5019	0.2423	-0.8562
39	0.6536	0.1083	-1.71
40	0.6938	0.1333	-1.669
41	0.5356	0.2026	-1.051
42	0.5174	0.3578	-1.011
43	0.6657	0.1002	-1.693
44	0.372	0.2574	-0.2075
45	0.5246	0.2352	-1.047
46	0.7211	0.1893	-1.903
47	0.4946	0.1229	-0.7734
48	0.6368	0.2165	-1.634
49	0.8092	0.1181	-2.163
50	0.7831	0.06343	-2.31
51	0.3977	0.2873	-0.4608
52	0.6213	0.1684	-1.392
53	0.5185	0.2509	-1.023
54	0.7146	0.1031	-2.034
55	0.5466	0.1898	-1.108
56	0.6893	0.1763	-1.602
57	0.4988	0.3059	-0.8562
58	0.5589	0.3769	-1.283
59	0.586	0.158	-1.377
60	0.3908	0.2753	-0.3613
61	0.5536	0.2746	-1.068
62	0.4425	0.3398	-0.7142
63	0.64	0.134	-1.372
64	0.4869	0.2315	-0.7237
65	0.6672	0.2321	-1.617
66	0.4012	0.03335	-0.4107
67	0.5557	0.306	-1.215
68	0.7425	0.2363	-2.124
69	0.5433	0.2384	-1.183
70	0.647	0.1185	-1.682
71	0.6322	0.234	-1.474
72	0.5362	0.2051	-1.087
73	0.3544	0.1644	-0.1628
74	0.6712	0.1988	-1.515
75	0.7713	0.08649	-2.146
76	0.435	0.3169	-0.5966
77	0.6032	0.1495	-1.294
78	0.3956	0.3039	-0.3997
79	0.302	0.3555	-0.08467
80	0.3091	0.2976	-0.06385
81	0.667	0.2376	-1.719
82	0.5266	0.2131	-1.085
83	0.3857	0.1607	-0.1581
84	0.5071	0.153	-0.7357
85	0.5545	0.2575	-1.058
86	0.6334	0.1003	-1.694
87	0.5562	0.2217	-1.264
88	0.4391	0.2807	-0.5368
89	0.3119	0.09163	-0.002129
90	0.4917	0.2465	-0.7631
91	0.7127	0.2241	-1.779
92	0.3646	0.3169	-0.2364
93	0.4016	0.225	-0.145
94	0.6491	0.2183	-1.455
95	0.5369	0.2165	-1.152
96	0.4485	0.4011	-0.8415
97	0.5363	0.2211	-1.115
98	0.5397	0.2371	-1.029
99	0.5296	0.2335	-1.132
100	0.3603	0.2421	-0.4163
101	0.3825	0.178	-0.174
102	0.2983	0.3916	-0.1757
103	0.61	0.2219	-1.444
104	0.5156	0.2516	-0.9756
105	0.5152	0.32	-0.9739
106	0.4916	0.09502	-0.681
107	0.4532	0.2425	-0.7489
108	0.4057	0.1452	-0.6056
109	0.4605	0.2976	-0.8868
110	0.4302	0.191	-0.7572
111	0.415	0.1839	-0.5719
112	0.5809	0.2338	-1.165
113	0.5297	0.1953	-0.9555
114	0.5546	0.2243	-1.291
115	0.6014	0.173	-1.363
116	0.4661	0.0678	-0.8449
117	0.5421	0.1075	-1.127
118	0.482	0.1954	-0.8123
119	0.4813	0.0637	-0.8894
120	0.5621	0.424	-1.308
121	0.486	0.1981	-1.144
122	0.6284	0.189	-1.552
123	0.4816	0.263	-0.7999
124	0.5705	0.1829	-1.309
125	0.4543	0.2518	-0.8704
126	0.5259	0.2429	-0.7842
127	0.7684	0.4538	-2.244
128	0.5849	0.1119	-1.219
129	0.6159	0.1523	-1.536
130	0.6134	0.1963	-1.455
131	0.5785	0.2837	-1.271
132	0.5588	0.2465	-1.267
133	0.5899	0.3222	-1.074
134	0.4832	0.03051	-0.9055
135	0.6912	0.1997	-1.735
136	0.5833	0.07694	-1.297
137	0.4755	0.2535	-0.8251
138	0.7543	0.2731	-2.234
139	0.6479	0.2553	-1.776
140	0.4788	0.07542	-0.9355
141	0.6355	0.2798	-1.444
142	0.712	0.268	-1.865
143	0.4987	0.2482	-0.9104
144	0.5832	0.2768	-1.263
145	0.5062	0.0991	-0.9024
146	0.4614	0.1634	-0.6048
147	0.4588	0.1926	-0.7937
148	0.4664	0.1751	-0.7757
149	0.5571	0.2394	-1.294
150	0.4458	0.154	-0.4824
151	0.554	0.1766	-1.084
152	0.5331	0.2493	-0.9969
153	0.8507	0.05915	-2.384
154	0.3388	0.1237	-0.4462
155	0.8442	0.2097	-2.581
156	0.6063	0.2439	-1.391
157	0.6567	0.3328	-1.665
158	0.4465	0.266	-0.6871
159	0.4445	0.2271	-0.7662
160	0.5712	0.134	-1.201
161	0.3058	0.1268	-0.01835
162	0.5732	0.1353	-1.245
163	0.5474	0.2599	-1.17
164	0.6512	0.1616	-1.721
165	0.5698	0.3306	-1.049
166	0.5869	0.1431	-1.353
167	0.6114	0.2915	-1.453
168	0.5526	0.2138	-1.168
169	0.679	0.1652	-1.734
170	0.7101	0.2431	-1.86
171	0.5024	0.3421	-0.8795
172	0.3916	0.2278	-0.3078
173	0.4216	0.3835	-0.4848
174	0.4835	0.1542	-0.7772
175	0.6818	0.2402	-1.742
176	0.567	0.2837	-1.001
177	0.7659	0.14	-2.298
178	0.6385	0.2657	-1.397
179	0.4658	0.2935	-0.7702
180	0.5532	0.2285	-1.077
181	0.459	0.2495	-0.6342
182	0.5095	-0.06824	-0.8848
183	0.703	0.2926	-1.626
184	0.8847	0.2712	-2.766
185	0.5575	0.2385	-1.207
186	0.4763	0.2409	-0.6152
187	0.505	0.3218	-0.8331
188	0.5951	0.2074	-1.428
189	0.5141	0.1685	-0.8689
190	0.5112	0.1635	-0.8133
191	0.5208	0.2528	-1.125
192	0.5355	0.4193	-1.205
193	0.5653	0.3918	-1.233
194	0.4825	0.1325	-0.888
195	0.6285	0.2716	-1.504
196	0.5579	0.1266	-1.003
197	0.442	0.1998	-0.8398
198	0.7018	0.3378	-1.826
199	0.585	0.2191	-1.2
200	0.5933	0.1733	-1.242
201	0.4434	0.1333	-0.5803
202	0.4575	0.3632	-0.7866
203	0.529	0.2345	-1.114
204	0.7238	0.1929	-1.935
205	0.5819	0.2171	-1.345
206	0.5893	0.1368	-1.327
207	0.4321	0.1628	-0.6635
208	0.8206	0.2157	-2.26
209	0.5821	0.1078	-1.321
210	0.3146	0.3698	0.01507
211	0.5089	0.2624	-0.8377
212	0.5342	0.2883	-1.143
213	0.4428	0.09522	-0.454
214	0.667	0.1688	-1.66
215	0.4961	0.1802	-0.8789
216	0.511	0.2754	-0.9307
217	0.412	0.1598	-0.4267
218	0.4994	0.1874	-0.7055
219	0.5788	0.2485	-1.431
220	0.376	0.1402	-0.4154
221	0.7	0.1754	-1.879
222	0.3882	0.2813	-0.4801
223	0.5612	0.1388	-1.285
224	0.5126	0.2306	-1.11
225	0.543	0.2208	-1.083
226	0.5931	0.01723	-1.282
227	0.5985	0.2006	-1.362
228	0.3917	0.3132	-0.4265
229	0.6404	0.1167	-1.568
230	0.4141	0.2975	-0.5016
231	0.3978	0.3543	-0.629
232	0.7207	0.3044	-1.68
233	0.3751	0.2109	-0.2843
234	0.6426	0.1972	-1.571
235	0.4797	0.2277	-1.032
236	0.5632	0.09331	-1.16
237	0.5444	0.1087	-1.084
238	0.6302	0.217	-1.41
239	0.4771	0.1709	-0.6151
240	0.5	0.2352	-0.9759
241	0.4493	0.2533	-0.7312
242	0.6376	0.2405	-1.523
243	0.6214	0.2239	-1.41
244	0.4696	0.204	-0.757
245	0.5166	0.2212	-1.118
246	0.5417	0.2161	-0.9754
247	0.8267	0.1884	-2.334
248	0.4841	0.1576	-0.9642
249	0.3356	0.2172	-0.241
250	0.5821	0.1865	-1.27
251	0.4961	0.1868	-1.052
252	0.4563	0.1642	-0.7451
253	0.4668	0.2042	-0.6174
254	0.4154	0.1937	-0.3659
255	0.3988	0.09599	-0.479
256	0.5111	0.2043	-1.069
257	0.5404	0.1426	-1.108
258	0.4857	0.2252	-0.9913
259	0.6193	0.1201	-1.401
260	0.6723	0.2875	-1.76
261	0.5216	0.2452	-0.8949
262	0.4555	0.4083	-0.8273
263	0.6488	0.182	-1.446
264	0.4009	0.2676	-0.4835
265	0.7039	0.2003	-1.793
266	0.3484	0.1911	-0.1321
267	0.6008	0.1629	-1.331
268	0.38	0.264	-0.425
269	0.5295	0.2112	-0.9237
270	0.4685	0.03903	-0.8583
271	0.6422	0.09697	-1.463
272	0.5676	0.1943	-1.222
273	0.5725	0.3365	-1.337
274	0.463	0.1746	-0.8629
275	0.564	0.3266	-1.024
276	0.657	0.1713	-1.772
277	0.5518	0.1845	-1.273
278	0.5594	0.1746	-1.207
279	0.6391	0.1209	-1.411
280	0.5914	0.183	-1.413
281	0.4899	0.3123	-0.8173
282	0.5022	0.2061	-0.702
283	0.5125	0.1307	-0.9731
284	0.5027	0.327	-0.8496
285	0.5745	0.2571	-1.274
286	0.5157	0.2174	-1.012
287	0.4136	0.161	-0.6607
288	0.5321	0.1468	-1.027
289	0.5749	0.2911	-1.364
290	0.7185	0.209	-1.746
291	0.4691	0.1043	-0.6656
292	0.4702	0.2313	-0.8211
293	0.5585	0.2323	-1.087
294	0.524	0.3939	-1.038
295	0.5542	0.1608	-1.36
296	0.3824	0.2059	-0.4482
297	0.5917	0.304	-1.41
298	0.5527	0.2284	-1.111
299	0.4826	0.291	-0.8243
300	0.5895	0.2632	-1.238
301	0.4579	0.2742	-0.6566
302	0.5102	0.2404	-1.018
303	0.6864	0.3653	-1.861
304	0.4265	0.173	-0.4532
305	0.7135	0.07099	-1.752
306	0.6078	0.2798	-1.407
307	0.6828	0.2022	-1.892
308	0.597	0.3047	-1.364
309	0.3606	0.2287	-0.3236
310	0.5426	0.1345	-1.065
311	0.497	0.07049	-0.9683
312	0.523	0.3518	-1.131
313	0.4496	0.2457	-0.6609
314	0.4215	0.2283	-0.531
315	0.5151	0.2142	-1.02
316	0.4917	0.1985	-0.8665
317	0.6486	0.1188	-1.726
318	0.3724	0.3623	-0.1832
319	0.5539	0.1294	-1.077
320	0.3986	0.3474	-0.6099
321	0.8129	0.1639	-2.392
322	0.5274	0.1894	-1.028
323	0.5304	0.3188	-1.024
324	0.4445	0.2802	-0.5186
325	0.4449	0.2827	-0.6932
326	0.3832	0.1762	-0.1475
327	0.4672	0.1999	-0.7491
328	0.3711	0.1834	-0.3401
329	0.5922	0.2996	-1.305
330	0.5241	0.2846	-1.107
331	0.578	0.2842	-1.339
332	0.4454	0.1938	-0.4749
333	0.6937	0.09655	-1.641
334	0.7749	0.181	-2.238
335	0.5858	0.06512	-1.202
336	0.4557	0.3472	-0.782
337	0.4824	0.2891	-0.7561
338	0.5417	0.1845	-1.099
339	0.6161	0.2784	-1.609
340	0.6888	0.164	-1.988
341	0.7732	0.217	-2.035
342	0.6635	0.2565	-1.62
343	0.7459	0.3373	-2.182
344	0.6969	0.29	-1.795
345	0.5789	0.1276	-1.202
346	0.5463	0.2888	-1.079
347	0.5354	0.2445	-1.153
348	0.5373	0.1744	-0.9856
349	0.3967	0.2142	-0.199
350	0.5045	0.1865	-0.9704
351	0.6806	0.1675	-1.895
352	0.4572	0.2284	-0.6724
353	0.4481	0.2209	-0.4891
354	0.3982	0.3653	-0.5491
355	0.6684	0.2204	-1.621
356	0.333	0.2499	-0.1811
357	0.4496	0.3004	-0.6878
358	0.5936	0.1535	-1.367
359	0.5404	0.2938	-0.9171
360	0.5665	0.2158	-1.236
361	0.5986	0.1138	-1.024
362	0.5479	0.2254	-1.123
363	0.5758	0.2207	-1.109
364	0.5496	0.2416	-1.12
365	0.7521	0.1695	-2.016
366	0.5323	0.1728	-0.8759
367	0.7388	0.2814	-2.216
368	0.4878	0.07257	-0.9518
369	0.4335	0.2907	-0.6853
370	0.5241	0.3724	-1.047
371	0.5094	0.1129	-0.9877
372	0.7039	0.1743	-1.814
373	0.579	0.2099	-1.511
374	0.4331	0.1688	-0.6391
375	0.6932	0.3819	-1.854
376	0.7206	0.3747	-2.091
377	0.6359	0.2532	-1.316
378	0.6987	0.433	-1.896
379	0.6563	0.3511	-1.907
380	0.7792	0.2123	-2.382
381	0.7072	0.1484	-1.832
382	0.5649	0.2951	-0.9705
383	0.5383	0.09963	-0.921
384	0.3836	0.2848	-0.3027
385	0.5127	0.2047	-0.9143
386	0.5469	0.06208	-1.008
387	0.4339	0.2083	-0.7572
388	0.5109	0.1493	-0.8302
389	0.6209	0.3277	-1.58
390	0.7332	0.2459	-1.995
391	0.4256	0.2939	-0.5016
392	0.4589	0.229	-0.6733
393	0.5136	0.2186	-1.003
394	0.4222	0.1619	-0.5929
395	0.4849	0.07923	-0.959
396	0.6155	0.259	-1.674
397	0.6161	0.2992	-1.44
398	0.4283	0.08908	-0.526
399	0.4836	0.1294	-1.003
400	0.6321	0.266	-1.608
401	0.4053	0.4276	-0.302
402	0.507	0.1811	-0.9145
403	0.4776	0.3743	-0.6875
404	0.4658	0.1957	-0.7321
405	0.6562	0.307	-1.537
406	0.5085	0.2874	-0.868
407	0.5744	0.1623	-1.259
408	0.4812	0.1905	-0.8665
409	0.5887	0.2046	-1.382
410	0.4748	0.2575	-0.6342
411	0.4391	0.203	-0.7401
412	0.4972	0.3448	-1.036
413	0.4638	0.5996	-1.074
414	0.5897	0.235	-1.269
415	0.5805	0.074	-1.096
416	0.6241	0.1655	-1.515
417	0.4797	0.2924	-0.8912
418	0.3788	0.4086	-0.4731
419	0.511	0.3189	-0.8656
420	0.4889	0.1693	-0.8565
421	0.5923	0.2079	-1.203
422	0.4409	0.3895	-0.4671
423	0.8255	0.08432	-2.478
424	0.5891	0.1808	-1.271
425	0.3604	0.1954	-0.203
426	0.4842	0.2326	-0.9149
427	0.6305	0.2279	-1.637
428	0.7333	0.2566	-2.069
429	0.7405	0.04623	-1.979
430	0.7415	0.1586	-2.076
431	0.5781	0.3018	-1.291
432	0.4544	0.2015	-0.6976
433	0.4967	0.1851	-1.025
434	0.5834	0.3105	-1.557
435	0.3955	0.1258	-0.5107
436	0.627	0.2143	-1.653
437	0.4942	0.1841	-0.9884
438	0.6226	0.1676	-1.322
439	0.5764	0.1298	-1.36
440	0.3921	0.256	-0.4646
441	0.3474	0.4732	-0.6006
442	0.6665	0.2438	-1.63
443	0.5189	0.1246	-1.079
444	0.7012	0.3203	-1.719
445	0.3721	0.2528	-0.4647
446	0.5308	0.2716	-0.9532
447	0.4324	0.2782	-0.6716
448	0.4129	0.3315	-0.5127
449	0.5284	0.1461	-0.9385
450	0.765	0.3034	-2.103
451	0.5659	0.207	-1.153
452	0.5088	0.1927	-0.9824
453	0.4901	0.2839	-0.8819
454	0.5608	0.2785	-1.273
455	0.6063	0.2694	-1.436
456	0.5524	0.2369	-1.058
457	0.5138	0.2778	-0.8449
458	0.6068	0.2736	-1.81
459	0.5406	0.2884	-0.9948
460	0.4755	0.1979	-0.7622
461	0.7534	0.2993	-2.1
462	0.4924	0.1945	-1.008
463	0.6163	0.2844	-1.406
464	0.4753	0.2532	-0.5836
465	0.4539	0.1935	-0.6692
466	0.5273	0.3413	-1.293
467	0.4595	0.2201	-0.8106
468	0.3245	0.2495	-0.1018
469	0.5008	0.04293	-1.066
470	0.5123	0.2197	-0.9773
471	0.634	0.2631	-1.548
472	0.6263	0.06868	-1.419
473	0.6449	0.4128	-1.621
474	0.6896	0.07352	-1.579
475	0.5567	0.2997	-1.183
476	0.5217	0.2021	-0.9789
477	0.5436	0.166	-1.027
478	0.6592	0.09885	-1.633
479	0.3089	0.1091	-0.01013
480	0.4985	0.1332	-0.9088
481	0.478	0.2621	-0.817
482	0.4054	0.2043	-0.3442
483	0.4072	0.3506	-0.4991
484	0.4702	0.2302	-0.7643
485	0.4558	0.2973	-0.7067
486	0.6153	0.2334	-1.515
487	0.569	0.2402	-1.088
488	0.5392	0.3799	-1.236
489	0.5439	0.1163	-0.9175
490	0.623	0.05383	-1.519
491	0.4348	0.3164	-0.7309
492	0.5801	0.3858	-1.277
493	0.4531	0.2231	-0.8623
494	0.5731	0.2088	-1.235
495	0.5291	0.1435	-0.9908
496	0.6918	0.1689	-1.689
497	0.4555	0.3816	-0.7077
498	0.4402	0.3791	-0.6319
499	0.6891	0.3291	-2.005
500	0.6847	0.2705	-1.826
501	0.4998	0.1958	-1.005
502	0.5032	0.2101	-1.039
503	0.5124	0.2335	-1.116
504	0.5096	0.03709	-0.9649
505	0.6094	0.2358	-1.378
506	0.4868	0.2761	-0.9483
507	0.5895	0.226	-1.331
508	0.5837	0.2606	-1.259
509	0.4518	0.2932	-0.8489
510	0.392	0.2193	-0.391
511	0.4615	0.2614	-0.8185
512	0.7144	0.3336	-2.021
513	0.4979	0.2735	-0.8102
514	0.4607	0.3451	-0.7161
515	0.464	0.309	-0.7725
516	0.5162	0.1633	-0.9518
517	0.421	0.1881	-0.6702
518	0.5371	0.1548	-0.987
519	0.6063	0.1811	-1.616
520	0.4714	0.4317	-1.129
521	0.3258	0.3353	-0.07457
522	0.4445	0.1629	-0.5211
523	0.5836	0.2585	-1.163
524	0.6167	0.2046	-1.63
525	0.4347	0.1677	-0.5644
526	0.4235	0.2382	-0.3421
527	0.4559	0.4225	-0.8651
528	0.4291	0.376	-0.6957
529	0.4633	0.05193	-0.7006
530	0.6286	0.2681	-1.282
531	0.3295	0.3299	-0.04043
532	0.7042	0.3518	-1.735
533	0.5121	0.2678	-0.8651
534	0.6384	0.1919	-1.415
535	0.5639	0.2347	-1.065
536	0.7257	0.05076	-2.118
537	0.6735	0.1477	-1.623
538	0.7545	0.305	-2.189
539	0.6923	0.1557	-1.847
540	0.5346	0.233	-1.012
541	0.5855	0.2778	-1.264
542	0.6535	0.005075	-1.628
543	0.645	0.08467	-1.501
544	0.6105	0.04267	-1.416
545	0.5602	0.2173	-1.166
546	0.5239	0.3737	-1.029
547	0.4672	0.2829	-0.7513
548	0.4508	0.254	-0.5986
549	0.7873	0.1479	-2.164
550	0.4169	0.1269	-0.4813
551	0.6087	0.09407	-1.337
552	0.5928	0.3923	-1.177
553	0.606	0.1902	-1.368
554	0.5663	0.2376	-1.314
555	0.5513	0.08777	-1.324
556	0.5405	0.1977	-1.266
557	0.6861	0.1179	-1.712
558	0.5211	0.2326	-1.003
559	0.5656	0.145	-1.392
560	0.6478	0.1163	-1.687
561	0.4137	0.1586	-0.4658
562	0.6022	0.2278	-1.443
563	0.5944	0.1595	-1.429
564	0.6489	0.3477	-1.837
565	0.4313	0.2913	-0.5504
566	0.5023	0.3745	-0.9206
567	0.3751	0.1671	-0.1815
568	0.6135	0.2075	-1.371
569	0.5973	0.3305	-1.419
570	0.5844	0.2629	-1.29
571	0.4691	0.2404	-0.7774
572	0.7737	0.1422	-2.068
573	0.5745	0.2095	-1.415
574	0.4962	0.2623	-0.9537
575	0.535	0.3614	-1.164
576	0.4475	0.3292	-0.5867
577	0.6748	0.3025	-1.826
578	0.4754	0.2502	-0.9799
579	0.5028	0.1762	-1.066
580	0.5392	0.3229	-1.257
581	0.5839	0.1639	-1.309
582	0.5879	0.2074	-1.496
583	0.6214	0.2289	-1.536
584	0.6344	0.2128	-1.482
585	0.7173	0.2179	-2.154
586	0.5141	0.2996	-1.104
587	0.5962	0.2212	-1.27
588	0.4393	0.2324	-0.6569
589	0.5743	0.2469	-1.38
590	0.4746	0.3403	-0.7768
591	0.4619	0.3598	-0.9112
592	0.5003	0.1153	-0.8482
593	0.4304	0.2891	-0.5839
594	0.4641	0.1504	-0.5964
595	0.5236	0.2303	-1.155
596	0.4955	0.3269	-0.8947
597	0.4606	0.171	-0.6346
598	0.5632	0.1482	-1.215
599	0.7158	0.2486	-1.821
600	0.5269	0.1521	-0.934
601	0.4858	0.1334	-0.6441
602	0.3875	0.386	-0.1828
603	0.614	0.1954	-1.483
604	0.5606	0.3257	-1.231
605	0.6673	0.1893	-1.826
606	0.6651	0.274	-1.662
607	0.5563	0.2119	-1.008
608	0.7577	0.2442	-2.057
609	0.6166	0.2652	-1.65
610	0.445	0.3802	-0.6182
611	0.3802	0.1698	-0.3682
612	0.5673	0.2822	-1.329
613	0.5322	0.2388	-1.069
614	0.3658	0.2654	-0.1832
615	0.5313	0.2103	-1.173
616	0.4753	0.2245	-0.8508
617	0.5817	0.1552	-1.166
618	0.4901	0.2902	-0.8126
619	0.5241	0.2176	-0.949
620	0.6415	0.155	-1.495
621	0.3094	0.3228	-0.08792
622	0.5115	0.1209	-1.004
623	0.6458	0.2416	-1.671
624	0.839	0.1985	-2.544
625	0.4935	0.2429	-0.666
626	0.4779	0.3785	-0.7209
627	0.4467	0.3607	-0.5309
628	0.5027	0.2877	-1.053
629	0.5186	0.2056	-1.076
630	0.5314	0.2271	-0.9751
631	0.6483	0.1769	-1.662
632	0.7447	0.08937	-2.145
633	0.515	0.1868	-0.9469
634	0.3806	0.5095	-0.6097
635	0.5155	0.202	-1.027
636	0.6445	0.3345	-1.643
637	0.371	0.235	-0.3549
638	0.4867	0.2811	-0.7109
639	0.6044	0.3141	-1.628
640	0.4822	0.2433	-0.7266
641	0.4413	0.372	-0.4671
642	0.4255	0.2793	-0.6258
643	0.5711	0.3109	-1.31
644	0.6046	0.1285	-1.405
645	0.7729	0.1161	-1.994
646	0.6343	0.1899	-1.468
647	0.5294	0.09568	-0.9926
648	0.4496	0.3246	-0.6879
649	0.7032	0.196	-1.695
650	0.3012	0.3855	-0.04134
651	0.5554	0.2297	-0.9597
652	0.4367	0.2778	-0.5194
653	0.7855	0.2746	-2.199
654	0.7539	0.2444	-2.161
655	0.5397	0.3699	-1.141
656	0.5466	0.3327	-1.038
657	0.5344	0.3231	-1.09
658	0.6421	0.2399	-1.621
659	0.4266	0.4481	-0.6547
660	0.5783	0.2471	-1.216
661	0.5118	0.2205	-1.033
662	0.5125	0.2645	-0.8508
663	0.4176	0.2449	-0.5755
664	0.4353	0.2903	-0.5311
665	0.5945	0.005302	-1.141
666	0.4076	0.2857	-0.4084
667	0.4629	0.2487	-0.8953
668	0.6033	0.1727	-1.422
669	0.5671	0.3604	-1.232
670	0.5361	0.2013	-1.135
671	0.8021	0.2788	-2.236
672	0.4801	0.1167	-0.7917
673	0.3969	0.1608	-0.3309
674	0.5544	0.244	-1.27
675	0.4575	0.08476	-0.9129
676	0.4213	0.1245	-0.566
677	0.5626	0.2355	-1.238
678	0.7104	0.1363	-2
679	0.6518	0.05822	-1.544
680	0.5515	0.2447	-1.264
681	0.4198	0.3383	-0.5764
682	0.5025	0.1777	-0.9044
683	0.5123	0.264	-0.8188
684	0.5847	0.3415	-1.339
685	0.4681	0.2065	-0.6394
686	0.6515	0.2588	-1.649
687	0.3132	0.2981	0.02874
688	0.5431	0.1493	-1.144
689	0.5788	0.1663	-1.377
690	0.3789	0.291	-0.3989
691	0.7192	0.1686	-1.99
692	0.5591	0.1831	-1.14
693	0.5196	0.2191	-0.7828
694	0.4534	0.3028	-0.8707
695	0.5807	0.3754	-1.268
696	0.6089	0.2646	-1.532
697	0.4917	0.2193	-0.6876
698	0.4629	0.2703	-0.7595
699	0.7765	0.1552	-2.191
700	0.6315	0.3519	-1.808
701	0.5511	0.2604	-1.122
702	0.381	0.05479	-0.3721
703	0.6123	0.207	-1.271
704	0.481	0.2198	-0.7183
705	0.5166	0.2437	-1.123
706	0.4502	0.1109	-0.5479
707	0.4904	0.4316	-0.8
708	0.6794	0.3081	-1.719
709	0.7122	0.1546	-1.866
710	0.5263	0.1451	-1.019
711	0.5194	0.2698	-1.15
712	0.4711	0.1624	-0.6272
713	0.5626	0.1211	-1.007
714	0.5827	0.1479	-1.283
715	0.6555	0.2389	-1.499
716	0.6544	0.3708	-1.824
717	0.52	0.3125	-1.015
718	0.5998	0.122	-1.133
719	0.5502	0.07299	-1.167
720	0.5185	0.2674	-1.134
721	0.4744	0.2018	-0.824
722	0.6622	0.2909	-1.594
723	0.619	0.2569	-1.312
724	0.6974	0.1569	-1.823
725	0.5292	0.2187	-1.01
726	0.7286	0.2011	-2.01
727	0.7481	0.2565	-2.013
728	0.5464	0.2577	-1.296
729	0.6532	0.1581	-1.583
730	0.6438	0.3209	-1.661
731	0.7293	0.1919	-1.89
732	0.4117	0.3588	-0.5662
733	0.6861	0.2011	-1.718
734	0.7779	0.1949	-2.201
735	0.436	0.3022	-0.4442
736	0.4281	0.1348	-0.6573
737	0.522	0.2096	-0.7944
738	0.4597	0.3433	-0.7395
739	0.6947	0.1911	-1.817
740	0.4898	0.2344	-0.6426
741	0.6286	0.1649	-1.388
742	0.5875	0.2941	-1.186
743	0.6594	0.345	-1.685
744	0.4676	0.226	-0.5155
745	0.4028	0.01607	-0.4871
746	0.7153	0.1359	-1.589
747	0.4705	0.2226	-0.7643
748	0.5914	0.06466	-1.299
749	0.3842	0.01564	-0.3159
750	0.4112	0.3312	-0.5576
751	0.5033	0.233	-0.8429
752	0.5299	0.3175	-1.099
753	0.4057	0.3058	-0.5491
754	0.5486	0.1348	-1.266
755	0.4323	0.2828	-0.6467
756	0.5009	0.3007	-0.9956
757	0.5264	0.4752	-1.123
758	0.3823	0.3056	-0.1655
759	0.6814	0.2545	-1.848
760	0.5466	0.266	-1.159
761	0.6002	0.2808	-1.226
762	0.3949	0.2139	-0.4833
763	0.7509	0.2162	-2.144
764	0.7207	0.1834	-1.919
765	0.6717	0.1575	-1.671
766	0.7895	0.03195	-2.145
767	0.5989	0.221	-1.406
768	0.49	0.2278	-0.8305
769	0.6385	0.2738	-1.613
770	0.7515	0.1526	-1.779
771	0.3073	0.2993	-0.1146
772	0.4881	0.2254	-1.01
773	0.5477	0.1441	-1.167
774	0.776	0.2589	-2.195
775	0.642	0.2881	-1.628
776	0.7604	0.2729	-1.955
777	0.3778	0.2011	-0.6082
778	0.5022	0.21	-1.108
779	0.6357	0.2075	-1.555
780	0.4917	0.161	-0.9089
781	0.6972	0.2171	-1.935
782	0.6759	0.1544	-1.544
783	0.5907	0.1979	-1.223
784	0.4929	0.2999	-0.8204
785	0.4991	0.1455	-1.088
786	0.3595	0.06455	-0.44
787	0.4853	0.2195	-1.098
788	0.4804	0.276	-0.8376
789	0.4959	0.07479	-0.7085
790	0.4601	0.2259	-0.7779
791	0.4694	0.2227	-0.8092
792	0.5075	0.04588	-0.7746
793	0.4858	0.4163	-0.8899
794	0.402	0.2598	-0.5614
795	0.4859	0.4184	-1.069
796	0.6584	0.2526	-1.766
797	0.4462	0.3239	-0.696
798	0.4952	0.3943	-1.123
799	0.5661	0.2529	-1.35
800	0.8087	0.1615	-2.355
801	0.4611	0.2378	-0.6239
802	0.7709	0.1759	-1.993
803	0.4014	0.2408	-0.4191
804	0.3968	0.1957	-0.2534
805	0.5844	0.2009	-1.338
806	0.5422	0.1745	-1.061
807	0.6716	0.3175	-1.686
808	0.5459	0.1642	-1.166
809	0.7331	0.3062	-2.044
810	0.4465	0.3447	-0.7589
811	0.3877	0.3961	-0.2626
812	0.309	0.2329	-0.05904
813	0.5994	0.1254	-1.595
814	0.3797	0.2639	-0.4691
815	0.4827	0.1277	-0.7736
816	0.4749	0.3775	-0.8942
817	0.5573	0.2256	-1.134
818	0.8031	0.2179	-2.305
819	0.5331	0.3162	-1.187
820	0.6308	0.1536	-1.796
821	0.6416	0.2178	-1.794
822	0.5312	0.4224	-1.04
823	0.51	0.1404	-0.859
824	0.5103	0.2405	-0.9372
825	0.6578	0.2983	-1.704
826	0.5579	0.3165	-1.02
827	0.729	0.207	-1.759
828	0.337	0.3061	-0.2035
829	0.7037	0.2211	-1.909
830	0.697	0.1042	-1.607
831	0.4888	0.1679	-0.9445
832	0.5823	0.2111	-1.215
833	0.3572	0.203	-0.1128
834	0.5771	0.2036	-1.34
835	0.3477	0.2812	-0.2437
836	0.3968	0.1406	-0.5719
837	0.6639	0.3102	-1.789
838	0.3418	0.2226	-0.1785
839	0.6179	0.3336	-1.563
840	0.7071	0.2509	-1.828
841	0.6014	0.2438	-1.413
842	0.5311	0.1433	-1.035
843	0.531	0.2898	-0.9169
844	0.6447	0.1644	-1.628
845	0.7304	0.2883	-1.918
846	0.5551	0.2539	-1.209
847	0.5384	0.2948	-1.019
848	0.7125	0.1774	-1.858
849	0.392	0.1663	-0.5109
850	0.5953	0.3192	-1.303
851	0.5465	0.2241	-1.133
852	0.5899	0.1	-1.361
853	0.5767	0.1273	-1.147
854	0.494	0.4385	-0.7821
855	0.6744	0.1187	-1.695
856	0.6237	0.1463	-1.556
857	0.4233	0.2609	-0.5507
858	0.5507	0.1434	-1.207
859	0.583	0.238	-1.037
860	0.6712	0.1705	-1.668
861	0.4076	0.203	-0.6395
862	0.4701	0.2456	-0.7536
863	0.5382	0.09452	-0.9276
864	0.5832	0.2625	-1.331
865	0.7289	0.3177	-2.009
866	0.4712	0.3488	-1.102
867	0.4851	0.1314	-0.7069
868	0.5603	0.2327	-1.032
869	0.6934	0.1357	-1.949
870	0.5231	0.248	-1.021
871	0.4423	0.4158	-0.6241
872	0.5039	0.2802	-0.9079
873	0.3637	0.2804	-0.4386
874	0.4864	0.2982	-0.7959
875	0.5222	0.3456	-1.118
876	0.6681	0.2671	-1.627
877	0.4673	0.2441	-0.7744
878	0.4837	0.2152	-0.7089
879	0.5189	0.2661	-1.1
880	0.5611	0.3148	-1.189
881	0.7279	0.03439	-1.77
882	0.3765	0.2467	-0.2215
883	0.5255	0.1677	-1.104
884	0.4478	0.1536	-0.6212
885	0.3793	0.1588	-0.4682
886	0.2886	0.2492	-0.03628
887	0.768	0.07194	-2.039
888	0.4917	0.3672	-1.015
889	0.5385	0.2479	-1.057
890	0.5103	0.2871	-1.177
891	0.6078	0.248	-1.374
892	0.4062	0.2724	-0.5095
893	0.3057	0.4345	-0.2598
894	0.5136	0.2486	-1.111
895	0.4815	0.3001	-0.666
896	0.7001	0.1954	-1.94
897	0.6011	0.2709	-1.286
898	0.5754	0.3041	-1.234
899	0.507	0.228	-1.131
900	0.6244	0.1778	-1.3
901	0.6525	0.3644	-1.684
902	0.6484	0.1399	-1.567
903	0.6628	0.1396	-1.659
904	0.4924	0.2695	-1.165
905	0.5643	0.2827	-1.271
906	0.473	0.2005	-0.4594
907	0.5274	0.1524	-1.139
908	0.3239	0.3636	-0.1575
909	0.6427	0.246	-1.53
910	0.5912	-0.01002	-1.247
911	0.451	0.2206	-0.5768
912	0.4194	0.2839	-0.6106
913	0.7243	0.1806	-1.992
914	0.5934	-0.02494	-1.134
915	0.6372	0.166	-1.503
916	0.5591	0.23	-1.171
917	0.4036	0.2119	-0.4422
918	0.6648	0.1461	-1.625
919	0.5966	0.3496	-1.38
920	0.7215	0.3745	-1.949
921	0.5282	0.2122	-1.116
922	0.4109	0.3198	-0.6495
923	0.4309	0.2475	-0.5029
924	0.3701	0.4462	-0.3764
925	0.4875	0.2593	-0.8459
926	0.5919	0.0415	-1.27
927	0.6826	0.1979	-1.748
928	0.4914	0.4792	-1.027
929	0.5136	0.2344	-0.8996
930	0.5568	0.2366	-0.9997
931	0.6915	0.1396	-1.46
932	0.5544	0.2552	-1.36
933	0.689	0.08319	-1.573
934	0.4279	0.2283	-0.5506
935	0.4185	0.2844	-0.715
936	0.4885	0.2723	-0.8339
937	0.5247	0.219	-1.07
938	0.5517	0.224	-1.153
939	0.4947	0.2306	-0.8804
940	0.5497	0.2382	-1.323
941	0.6414	0.1691	-1.504
942	0.3883	0.1894	-0.3459
943	0.5517	0.2654	-1.101
944	0.3746	0.3354	-0.4275
945	0.5305	0.2515	-0.9563
946	0.529	0.06495	-0.899
947	0.3676	0.3445	-0.4601
948	0.5695	0.3027	-1.315
949	0.4207	0.1036	-0.4422
950	0.6435	0.2746	-1.655
951	0.6203	0.2217	-1.674
952	0.463	0.1658	-0.6421
953	0.5964	0.1981	-1.458
954	0.648	0.1983	-1.62
955	0.8825	0.225	-2.656
956	0.4874	0.197	-0.868
957	0.5611	0.3174	-1.303
958	0.4325	0.2544	-0.6457
959	0.7054	0.2878	-1.828
960	0.7555	0.2346	-2.009
961	0.5235	0.2352	-1.107
962	0.6633	0.1788	-1.67
963	0.727	0.2158	-2.069
964	0.5176	0.222	-0.9675
965	0.7404	0.2989	-2.227
966	0.6111	0.08962	-1.409
967	0.4427	0.1547	-0.5539
968	0.6823	0.3094	-1.919
969	0.6214	0.2516	-1.416
970	0.571	0.2059	-1.267
971	0.5422	0.1299	-1.192
972	0.308	0.2494	-0.05587
973	0.6385	0.1513	-1.403
974	0.3377	0.4234	-0.2363
975	0.7085	0.2078	-1.662
976	0.4394	0.2515	-0.7125
977	0.518	0.3404	-1.018
978	0.7487	0.1434	-2.076
979	0.6767	0.1595	-1.582
980	0.5659	0.3301	-1.221
981	0.4041	0.1783	-0.4478
982	0.4667	0.2026	-0.8078
983	0.4344	0.2426	-0.7231
984	0.349	0.156	-0.1876
985	0.6951	0.1346	-1.792
986	0.5858	0.1547	-1.209
987	0.6968	0.306	-1.771
988	0.832	0.2851	-2.538
989	0.5818	0.2297	-1.38
990	0.3541	0.2701	-0.2397
991	0.4478	0.3695	-0.5056
992	0.5122	0.4009	-0.9313
993	0.5376	0.1568	-1.184
994	0.5364	0.2595	-1.2
995	0.8115	0.12	-2.294
996	0.5207	0.2532	-1.018
997	0.5656	0.2088	-1.097
998	0.4848	0.1566	-0.69
999	0.6325	0.2956	-1.642
1000	0.5626	0.2432	-1.236
1001	0.8038	0.1717	-2.545
1002	0.4637	0.3435	-0.6384
1003	0.4281	0.2613	-0.6996
1004	0.6005	0.2222	-1.382
1005	0.609	0.1472	-1.359
1006	0.3978	0.3562	-0.4849
1007	0.8002	0.2201	-2.374
1008	0.45	0.158	-0.797
1009	0.4517	0.2748	-0.5679
1010	0.578	0.03049	-1.139
1011	0.4943	0.2057	-0.8248
1012	0.3968	0.2635	-0.3583
1013	0.5732	0.2224	-1.411
1014	0.7301	0.3309	-1.659
1015	0.5525	0.2	-1.33
1016	0.5124	0.1102	-0.8543
1017	0.568	0.2159	-1.278
1018	0.5397	0.1689	-1.141
1019	0.3915	0.3489	-0.5411
1020	0.6836	0.2856	-1.753
1021	0.7208	0.09333	-1.814
1022	0.5605	0.1367	-0.9944
1023	0.5673	0.2988	-1.093
1024	0.5127	0.2117	-0.7839
1025	0.6978	0.2458	-2.003
1026	0.3889	0.3317	-0.6253
1027	0.6045	0.2521	-1.36
1028	0.4086	0.2483	-0.7619
1029	0.4831	0.2695	-0.7075
1030	0.4979	0.3559	-0.9147
1031	0.4543	0.2221	-0.7851
1032	0.4685	0.2182	-0.8486
1033	0.4186	0.2296	-0.4676
1034	0.585	0.2359	-1.424
1035	0.5678	0.2115	-1.269
1036	0.5038	0.26	-1.09
1037	0.6633	0.05518	-1.6
1038	0.6533	0.2408	-1.687
1039	0.5521	0.09715	-0.9234
1040	0.5375	0.2927	-0.9738
1041	0.3766	0.2546	-0.1896
1042	0.567	0.286	-1.413
1043	0.6177	0.1741	-1.145
1044	0.6442	0.1549	-1.568
1045	0.6458	0.3388	-1.655
1046	0.5681	0.237	-1.138
1047	0.4678	0.1678	-0.7947
1048	0.4196	0.1879	-0.5288
1049	0.5239	0.2515	-1.141
1050	0.5318	0.2806	-1.32
1051	0.5032	0.2727	-0.899
1052	0.5437	0.2464	-1.22
1053	0.6085	0.08349	-1.593
1054	0.5765	0.1355	-1.021
1055	0.4349	0.2131	-0.4378
1056	0.507	0.3131	-0.8294
1057	0.6902	0.3036	-1.797
1058	0.3987	0.2114	-0.3593
1059	0.5163	0.2742	-1.059
1060	0.526	0.1445	-0.8302
1061	0.4986	0.264	-0.9107
1062	0.447	0.2348	-0.5563
1063	0.7363	0.2664	-1.909
1064	0.5469	0.06847	-1.108
1065	0.4211	0.2045	-0.6051
1066	0.6831	0.132	-1.717
1067	0.6393	0.1614	-1.412
1068	0.3758	0.3098	-0.3032
1069	0.3442	0.1201	-0.3371
1070	0.5013	0.5199	-1.051
1071	0.5112	0.3663	-1.078
1072	0.5591	0.1154	-1.042
1073	0.4053	0.1303	-0.4496
1074	0.4984	0.3184	-0.9496
1075	0.5527	0.1332	-1.079
1076	0.6113	0.1401	-1.332
1077	0.7773	0.2207	-2.136
1078	0.5378	0.3331	-1.022
1079	0.6224	0.1787	-1.698
1080	0.5477	0.2417	-1.175
1081	0.5553	0.2281	-1.247
1082	0.5523	0.262	-1.163
1083	0.5944	0.1011	-1.372
1084	0.4391	0.297	-0.6502
1085	0.4969	0.3226	-0.9058
1086	0.5267	0.1524	-0.9344
1087	0.5584	0.08896	-1.183
1088	0.6457	0.1824	-1.812
1089	0.4259	0.3535	-0.6357
1090	0.6037	0.2628	-1.443
1091	0.6781	0.08022	-1.929
1092	0.5803	0.203	-1.229
1093	0.6437	0.1852	-1.569
1094	0.4691	0.2432	-0.8104
1095	0.6632	0.1764	-1.778
1096	0.7028	0.2861	-1.861
1097	0.5009	0.274	-0.8688
1098	0.3617	0.2464	-0.2072
1099	0.7047	0.1553	-1.988
1100	0.6804	0.3155	-1.818
1101	0.6551	0.1916	-1.572
1102	0.5431	0.1561	-0.9872
1103	0.6301	0.1935	-1.536
1104	0.5907	0.2629	-1.374
1105	0.6772	0.268	-1.778
1106	0.7112	0.3851	-1.994
1107	0.5321	0.2534	-1.021
1108	0.4603	0.3302	-0.6262
1109	0.7206	0.1278	-2.021
1110	0.5273	0.2628	-1.115
1111	0.4416	0.1391	-0.7714
1112	0.4813	0.09824	-0.7669
1113	0.6572	0.1818	-1.723
1114	0.4726	0.3497	-0.631
1115	0.514	0.4222	-1.094
1116	0.6149	0.1273	-1.453
1117	0.298	0.3817	0.009949
1118	0.8774	0.1203	-2.613
1119	0.55	0.3035	-1.135
1120	0.5671	0.241	-1.128
1121	0.4876	0.1109	-0.7925
1122	0.4655	0.1792	-0.7079
1123	0.6786	0.2319	-1.813
1124	0.3714	0.3031	-0.3118
1125	0.6016	0.1681	-1.572
1126	0.5958	0.2357	-1.375
1127	0.5736	0.3825	-1.121
1128	0.6219	0.1599	-1.711
1129	0.5746	0.1799	-1.288
1130	0.5819	0.2278	-1.358
1131	0.8176	0.3066	-2.508
1132	0.472	0.2276	-0.8315
1133	0.5154	0.3296	-1.142
1134	0.3762	0.2038	-0.3296
1135	0.386	0.2778	-0.3052
1136	0.5265	0.1951	-0.9554
1137	0.5546	0.231	-1.159
1138	0.5453	0.3271	-1.535
1139	0.608	0.125	-1.475
1140	0.6855	0.2672	-1.75
1141	0.6144	0.2341	-1.376
1142	0.5832	0.1623	-1.314
1143	0.448	0.1187	-0.7052
1144	0.4067	0.1832	-0.5272
1145	0.4835	0.2398	-0.9345
1146	0.5694	0.1282	-1.267
1147	0.4789	0.3366	-0.7573
1148	0.4801	0.351	-0.8318
1149	0.4268	0.07779	-0.6072
1150	0.6295	0.2352	-1.696
1151	0.4609	0.1098	-0.7511
1152	0.717	0.1482	-1.775
1153	0.3933	0.1856	-0.3757
1154	0.5189	0.27	-1.235
1155	0.4494	0.291	-0.646
1156	0.4944	0.2952	-0.908
1157	0.5645	0.187	-1.256
1158	0.8753	0.2228	-2.538
1159	0.4333	0.2143	-0.7386
1160	0.6427	0.2055	-1.442
1161	0.5915	0.149	-1.339
1162	0.4889	0.2046	-0.6394
1163	0.4798	0.3033	-0.62
1164	0.5029	0.1661	-0.7314
1165	0.494	0.203	-0.9689
1166	0.5766	0.2571	-1.152
1167	0.4031	0.2273	-0.4814
1168	0.6819	0.2595	-1.718
1169	0.5105	0.3477	-0.9387
1170	0.6126	0.2144	-1.468
1171	0.45	0.1696	-0.5797
1172	0.4131	0.07333	-0.4084
1173	0.7547	0.2598	-2.054
1174	0.4429	0.1814	-0.7524
1175	0.3286	0.1022	-0.1486
1176	0.7281	0.1094	-1.95
1177	0.5237	0.2006	-0.9503
1178	0.6534	0.3321	-1.799
1179	0.4174	0.1716	-0.5813
1180	0.4973	0.1489	-0.8773
1181	0.6793	0.2472	-1.707
1182	0.4584	0.3535	-0.7903
1183	0.4655	0.2336	-0.7906
1184	0.4715	0.1051	-0.8397
1185	0.6122	0.2776	-1.536
1186	0.4391	0.2441	-0.6052
1187	0.5796	0.2647	-1.122
1188	0.5317	0.2088	-0.9673
1189	0.4881	0.2543	-0.97
1190	0.4264	0.3508	-0.6967
1191	0.6564	0.2698	-1.64
1192	0.7935	0.1721	-2.402
1193	0.6881	0.3255	-1.73
1194	0.4008	0.311	-0.5232
1195	0.5092	0.2175	-0.983
1196	0.7914	0.4306	-2.341
1197	0.4257	0.3116	-0.3237
1198	0.5987	0.1726	-1.29
1199	0.4832	0.02222	-0.7411
1200	0.5576	0.299	-1.264
1201	0.5731	0.1173	-1.229
1202	0.6953	0.2278	-1.904
1203	0.6686	0.2539	-1.664
1204	0.4727	0.2683	-0.8381
1205	0.4713	0.2709	-0.8459
1206	0.5069	0.2178	-1.054
1207	0.5354	0.1419	-0.8812
1208	0.373	0.1636	-0.3554
1209	0.5519	0.1711	-1.25
1210	0.4858	0.3111	-0.837
1211	0.6686	0.1429	-1.588
1212	0.6541	0.1721	-1.764
1213	0.4716	0.1386	-0.6518
1214	0.6847	0.3539	-1.966
1215	0.6699	0.1593	-1.691
1216	0.6234	0.1959	-1.481
1217	0.5931	0.3717	-1.292
1218	0.6526	0.2638	-1.554
1219	0.5609	0.1165	-1.151
1220	0.4385	0.23	-0.5507
1221	0.6573	0.04296	-1.463
1222	0.4569	0.2324	-0.7926
1223	0.4359	0.09764	-0.4659
1224	0.8729	0.226	-2.588
1225	0.5386	0.12	-1.146
1226	0.513	0.2429	-0.9558
1227	0.6601	0.3235	-1.699
1228	0.6151	0.2115	-1.288
1229	0.4753	0.3889	-0.5882
1230	0.3851	0.3222	-0.2557
1231	0.6868	0.2967	-1.833
1232	0.6482	0.08925	-1.706
1233	0.6361	0.2418	-1.423
1234	0.4663	0.111	-0.5736
1235	0.6163	0.2092	-1.233
1236	0.5035	0.2154	-0.9001
1237	0.4378	0.1814	-0.6289
1238	0.4645	0.2036	-0.4834
1239	0.5682	0.043	-1.276
1240	0.4359	0.3151	-0.5216
1241	0.5381	0.09642	-1.011
1242	0.6904	0.1949	-1.783
1243	0.6005	0.195	-1.32
1244	0.5969	0.342	-1.327
1245	0.4374	0.2483	-0.8111
1246	0.5502	0.2258	-1.179
1247	0.5612	0.1854	-1.051
1248	0.6816	0.09088	-1.827
1249	0.4286	0.2571	-0.5008
1250	0.5549	0.2656	-1.201
1251	0.4542	0.186	-0.6972
1252	0.5425	0.0606	-0.9677
1253	0.7269	0.329	-2.091
1254	0.5825	0.1094	-1.289
1255	0.451	0.2797	-0.7839
1256	0.6032	0.2078	-1.151
1257	0.433	0.2122	-0.4932
1258	0.4988	0.2931	-0.8419
1259	0.4298	0.3868	-0.7668
1260	0.3803	0.3437	-0.1543
1261	0.414	0.117	-0.684
1262	0.4944	0.2691	-0.9725
1263	0.4399	0.2436	-0.6941
1264	0.5156	0.2242	-0.9438
1265	0.6157	0.1044	-1.484
1266	0.4842	0.3786	-0.798
1267	0.6407	0.2074	-1.417
1268	0.4394	0.274	-0.7433
1269	0.7167	0.1573	-1.922
1270	0.5647	0.2461	-1.124
1271	0.4087	0.2653	-0.7749
1272	0.6504	0.3271	-1.427
1273	0.5813	0.2355	-1.17
1274	0.4436	0.1133	-0.7114
1275	0.5132	0.1914	-0.8837
1276	0.5355	0.1989	-0.9378
1277	0.562	0.4122	-1.316
1278	0.4939	0.2537	-0.9413
1279	0.5016	0.2583	-0.8225
1280	0.7561	0.1387	-2.128
1281	0.7563	0.357	-2.072
1282	0.494	0.1669	-0.9413
1283	0.4701	0.3592	-0.8357
1284	0.5967	0.1267	-1.348
1285	0.7089	0.1771	-1.938
1286	0.3271	0.2915	-0.1347
1287	0.8292	0.3622	-2.436
1288	0.5774	0.009836	-1.18
1289	0.5614	0.2755	-1.105
1290	0.5719	0.1542	-1.149
1291	0.6032	0.3954	-1.488
1292	0.3715	0.1533	-0.3482
1293	0.4847	0.4183	-1.12
1294	0.6866	0.1163	-1.713
1295	0.6043	0.2205	-1.212
1296	0.5904	0.2438	-1.202
1297	0.6011	0.1839	-1.274
1298	0.4468	0.08679	-0.6058
1299	0.6235	0.2904	-1.748
1300	0.5719	0.1884	-1.181
1301	0.7687	0.02001	-2.062
1302	0.3392	0.3464	-0.1006
1303	0.7013	0.1765	-1.88
1304	0.6562	0.1222	-1.806
1305	0.6289	0.2301	-1.516
1306	0.5972	0.1577	-1.322
1307	0.5207	0.1201	-1.015
1308	0.5357	0.2297	-1.106
1309	0.7996	0.01392	-2.192
1310	0.6723	0.07295	-1.67
1311	0.3903	0.1978	-0.426
1312	0.5625	0.2678	-1.164
1313	0.4055	0.2099	-0.458
1314	0.6005	0.2218	-1.35
1315	0.5579	0.001873	-1.011
1316	0.4138	0.2395	-0.6374
1317	0.4342	0.1912	-0.6877
1318	0.4094	0.2082	-0.4138
1319	0.5333	0.3476	-0.9603
1320	0.5377	0.1646	-0.9502
1321	0.631	0.1068	-1.326
1322	0.4628	0.09505	-0.6883
1323	0.5921	0.1409	-1.321
1324	0.5318	0.3076	-1.139
1325	0.6225	0.1016	-1.502
1326	0.4604	0.1734	-0.5263
1327	0.7789	0.2393	-1.988
1328	0.8483	0.2575	-2.61
1329	0.6701	0.2034	-1.628
1330	0.4256	0.152	-0.6098
1331	0.6994	0.2015	-1.725
1332	0.3828	0.3545	-0.2919
1333	0.67	0.2618	-1.709
1334	0.4415	0.239	-0.619
1335	0.3519	0.1897	-0.1851
1336	0.622	0.3145	-1.453
1337	0.6108	0.2382	-1.529
1338	0.6413	0.2418	-1.651
1339	0.5348	0.1327	-1.057
1340	0.5476	0.3565	-1.308
1341	0.5084	0.2968	-0.8913
1342	0.5681	0.1696	-1.288
1343	0.5735	0.3275	-1.266
1344	0.6904	0.1121	-1.574
1345	0.7783	0.3161	-2.198
1346	0.5207	0.3427	-0.9923
1347	0.4224	0.3165	-0.5447
1348	0.517	0.1372	-0.9523
1349	0.6928	0.1642	-1.847
1350	0.4295	0.2616	-0.6921
1351	0.7935	0.2077	-2.121
1352	0.5323	0.3356	-1.104
1353	0.6969	0.2713	-1.899
1354	0.5745	0.2357	-1.246
1355	0.6769	0.07981	-1.723
1356	0.6098	0.1571	-1.52
1357	0.5328	0.2246	-1.078
1358	0.6827	0.2419	-1.741
1359	0.4252	0.2119	-0.6148
1360	0.4184	0.2508	-0.6063
1361	0.516	0.2615	-0.8951
1362	0.6062	0.3178	-1.364
1363	0.7285	0.3267	-2.068
1364	0.3073	0.3522	-0.01063
1365	0.6098	0.1924	-1.366
1366	0.5693	0.01807	-1.248
1367	0.6743	0.2991	-1.683
1368	0.397	0.3868	-0.6965
1369	0.4978	0.2584	-1.145
1370	0.5398	0.2637	-1.057
1371	0.8288	0.1746	-2.536
1372	0.5778	0.265	-1.057
1373	0.5103	0.1956	-0.9816
1374	0.5444	0.3677	-1.181
1375	0.6138	0.1376	-1.255
1376	0.3672	0.2305	-0.3747
1377	0.5238	0.3308	-1.025
1378	0.645	0.2289	-1.563
1379	0.6265	0.2002	-1.737
1380	0.6136	0.4587	-1.312
1381	0.4016	0.2952	-0.3747
1382	0.4384	0.2841	-0.4717
1383	0.559	0.1443	-1.134
1384	0.7159	0.3183	-2.087
1385	0.4275	0.1795	-0.637
1386	0.5726	0.2827	-1.172
1387	0.5006	0.1866	-0.8388
1388	0.5069	0.39	-1.018
1389	0.4624	0.2195	-0.6732
1390	0.4292	0.2288	-0.5349
1391	0.47	0.06397	-0.7539
1392	0.7427	0.2245	-2.151
1393	0.4703	0.1878	-0.7286
1394	0.5375	0.2705	-0.8405
1395	0.3253	0.2295	-0.3066
1396	0.8931	0.2461	-2.796
1397	0.7272	0.1615	-1.888
1398	0.5454	0.4883	-1.181
1399	0.7636	0.003136	-2.415
1400	0.767	0.08403	-1.856
1401	0.6622	0.1806	-1.625
1402	0.4336	0.2353	-0.5015
1403	0.5279	0.3272	-1.005
1404	0.642	0.2841	-1.369
1405	0.4791	0.3287	-0.7962
1406	0.5093	0.05826	-1.053
1407	0.6215	0.1001	-1.39
1408	0.6426	0.2906	-1.712
1409	0.6565	0.2692	-1.569
1410	0.5964	0.1547	-1.383
1411	0.4476	0.1982	-0.5349
1412	0.3906	0.1274	-0.3552
1413	0.4201	0.2467	-0.4886
1414	0.6791	0.1017	-1.633
1415	0.6625	0.2407	-1.629
1416	0.7361	0.1938	-1.783
1417	0.3869	0.1171	-0.3997
1418	0.5734	0.1427	-1.401
1419	0.4585	0.2093	-0.6774
1420	0.4776	0.2062	-0.8385
1421	0.7046	0.1213	-1.988
1422	0.7118	0.1993	-1.827
1423	0.4776	0.1228	-1.005
1424	0.4255	0.116	-0.6026
1425	0.7653	0.169	-2.064
1426	0.5664	0.2219	-1.444
1427	0.4936	0.1974	-0.8385
1428	0.4725	0.3122	-0.6042
1429	0.4369	0.1944	-0.664
1430	0.5272	0.2427	-1.018
1431	0.6064	0.2461	-1.321
1432	0.5581	0.2561	-1.444
1433	0.3388	0.2683	-0.08378
1434	0.7685	0.2049	-2.071
1435	0.5638	0.2609	-1.276
1436	0.5611	0.2386	-1.254
1437	0.3068	0.3645	0.02551
1438	0.4998	0.263	-0.9727
1439	0.8206	0.206	-2.417
1440	0.4163	0.2691	-0.5768
1441	0.4668	0.1135	-0.7753
1442	0.4085	0.1626	-0.5641
1443	0.4701	0.09874	-0.643
1444	0.493	0.03779	-0.8169
1445	0.5558	0.2243	-1.304
1446	0.5539	0.1787	-1.23
1447	0.8739	0.3162	-2.705
1448	0.4518	0.1979	-0.5598
1449	0.6273	0.1049	-1.725
1450	0.516	0.3507	-1.02
1451	0.6248	0.1498	-1.517
1452	0.3678	0.2674	-0.3297
1453	0.5977	0.2303	-1.244
1454	0.5327	0.2702	-1.17
1455	0.4827	0.2554	-0.8669
1456	0.6085	0.187	-1.444
1457	0.4488	0.389	-0.6877
1458	0.4074	0.3179	-0.5147
1459	0.523	0.2733	-1.055
1460	0.3836	0.293	-0.5502
1461	0.5642	0.2491	-1.389
1462	0.7229	0.07733	-2.199
1463	0.5718	0.3622	-1.185
1464	0.6875	0.1749	-1.698
1465	0.4615	0.02133	-0.856
1466	0.553	0.2227	-0.9273
1467	0.6247	0.1181	-1.368
1468	0.5561	0.2332	-1.163
1469	0.6986	0.1671	-1.778
1470	0.4304	0.2983	-0.5952
1471	0.6591	0.1492	-1.513
1472	0.5548	0.2616	-1.275
1473	0.5575	0.096	-1.058
1474	0.5086	0.2024	-0.8744
1475	0.5247	0.2625	-1.168
1476	0.8646	0.1245	-2.614
1477	0.456	0.275	-0.6506
1478	0.4993	0.1792	-0.9306
1479	0.4306	0.2297	-0.5293
1480	0.4911	0.2189	-0.7119
1481	0.4973	0.2398	-0.8572
1482	0.6154	0.1832	-1.64
1483	0.5149	0.2071	-0.9731
1484	0.5081	0.1144	-0.7905
1485	0.5068	0.3046	-0.87
1486	0.3898	0.3427	-0.4242
1487	0.3464	0.2689	-0.3441
1488	0.6652	0.1681	-1.848
1489	0.476	0.3613	-0.8069
1490	0.4308	0.1214	-0.7502
1491	0.6352	0.2013	-1.655
1492	0.6874	0.369	-1.892
1493	0.5599	0.1167	-0.9374
1494	0.4649	0.2981	-0.7772
1495	0.5403	0.282	-1.059
1496	0.5419	0.1938	-1.439
1497	0.4998	0.2139	-0.9581
1498	0.6689	0.1137	-1.678
1499	0.534	0.3074	-1.123
1500	0.4484	0.2342	-0.636
1501	0.4455	0.3672	-0.7149
1502	0.4685	0.3651	-0.7805
1503	0.6087	0.2091	-1.359
1504	0.6145	0.1932	-1.335
1505	0.5026	0.141	-0.8899
1506	0.6284	0.2879	-1.491
1507	0.5176	0.3447	-0.9517
1508	0.3402	0.3249	-0.1149
1509	0.5835	0.2826	-1.189
1510	0.4941	0.162	-0.982
1511	0.7214	0.2491	-1.777
1512	0.4792	0.3207	-0.5679
1513	0.6227	0.2518	-1.469
1514	0.3907	0.2368	-0.4892
1515	0.4479	0.2904	-0.724
1516	0.5453	0.4396	-1.353
1517	0.6727	0.06385	-1.502
1518	0.7154	0.2979	-1.954
1519	0.5931	0.09217	-1.276
1520	0.4402	0.2883	-0.8802
1521	0.7537	0.1257	-2.152
1522	0.4347	0.07788	-0.6774
1523	0.394	0.2034	-0.4464
1524	0.558	0.1489	-1.222
1525	0.579	0.1327	-1.221
1526	0.4723	0.1791	-0.6589
1527	0.3942	0.2195	-0.4174
1528	0.3136	0.2672	-0.1263
1529	0.5365	0.03654	-1.114
1530	0.6683	0.1752	-1.602
1531	0.6539	0.2719	-1.83
1532	0.4978	0.2476	-0.9266
1533	0.5701	0.2632	-1.116
1534	0.41	0.2081	-0.4959
1535	0.3866	0.2764	-0.3706
1536	0.519	0.2185	-0.9708
1537	0.5844	0.1066	-1.202
1538	0.3954	0.2826	-0.4971
1539	0.4948	0.08533	-0.7695
1540	0.4609	0.1582	-0.8967
1541	0.6736	0.2927	-1.903
1542	0.606	0.2885	-1.233
1543	0.5807	0.2624	-1.175
1544	0.6269	0.1169	-1.438
1545	0.5169	0.3129	-1.178
1546	0.5558	0.2029	-1.166
1547	0.4446	0.3178	-0.578
1548	0.3964	0.2622	-0.4225
1549	0.5013	0.3137	-0.8578
1550	0.3155	0.3647	-0.2078
1551	0.5956	0.1865	-1.628
1552	0.6326	0.2153	-1.462
1553	0.4653	0.3424	-0.7883
1554	0.4783	0.2281	-0.5085
1555	0.5666	0.2159	-1.168
1556	0.5261	0.08025	-0.9617
1557	0.4605	0.07907	-0.6401
1558	0.4069	0.3559	-0.5102
1559	0.4878	0.2667	-0.8533
1560	0.5911	0.2843	-1.298
1561	0.6122	0.2867	-1.428
1562	0.5832	0.2192	-1.296
1563	0.7186	0.3861	-1.927
1564	0.4793	0.2191	-0.8643
1565	0.6619	0.1736	-1.694
1566	0.5649	0.3823	-1.204
1567	0.5406	0.2945	-1.307
1568	0.5883	0.172	-1.265
1569	0.5646	0.2249	-1.202
1570	0.5666	0.1438	-1.516
1571	0.5028	-0.02856	-0.8849
1572	0.4155	0.2359	-0.5734
1573	0.3806	0.2298	-0.2981
1574	0.5513	0.2893	-1.085
1575	0.6765	0.4372	-1.95
1576	0.5514	0.3096	-1.153
1577	0.532	0.2593	-0.9887
1578	0.5343	0.1825	-0.9305
1579	0.6371	0.1517	-1.62
1580	0.5015	0.2685	-1.039
1581	0.3796	0.2651	-0.3757
1582	0.4036	0.3015	-0.5431
1583	0.4424	0.2511	-0.6893
1584	0.3766	0.2144	-0.234
1585	0.5642	0.2497	-1.184
1586	0.6533	0.1998	-1.539
1587	0.5418	0.422	-1.256
1588	0.6874	0.1224	-1.81
1589	0.4815	0.1454	-0.7811
1590	0.5331	0.169	-1.027
1591	0.3517	0.1422	-0.2199
1592	0.3824	0.2854	-0.425
1593	0.4705	0.1987	-0.6239
1594	0.8331	0.2304	-2.627
1595	0.4692	0.2457	-0.7559
1596	0.5577	0.2443	-1.102
1597	0.5375	0.2291	-1.108
1598	0.511	0.3001	-0.9745
1599	0.6708	0.08321	-1.808
1600	0.4785	0.3908	-0.8347
1601	0.5166	0.1377	-1.054
1602	0.461	0.2595	-0.6476
1603	0.5523	0.3086	-1.149
1604	0.3625	0.2606	-0.2594
1605	0.4263	0.1606	-0.4697
1606	0.4462	0.2063	-0.6422
1607	0.5453	0.07928	-1.051
1608	0.6154	0.2682	-1.422
1609	0.702	0.3324	-1.86
1610	0.5114	0.2084	-1.058
1611	0.549	0.07831	-0.8948
1612	0.5029	0.2743	-0.9114
1613	0.4927	0.2555	-1.006
1614	0.491	0.1928	-0.7607
1615	0.2917	0.2246	-0.09655
1616	0.4409	0.2603	-0.6885
1617	0.4283	0.3233	-0.6343
1618	0.6004	0.2149	-1.334
1619	0.7561	0.2045	-2.101
1620	0.4401	0.2879	-0.7201
1621	0.3662	0.1513	-0.391
1622	0.5561	0.341	-1.265
1623	0.4956	0.3665	-0.9394
1624	0.4662	0.2481	-0.6389
1625	0.6928	0.2076	-1.783
1626	0.3512	0.3178	-0.1886
1627	0.4885	0.2311	-0.8893
1628	0.6654	0.1978	-1.594
1629	0.5516	0.1975	-0.9961
1630	0.5248	0.2614	-0.9896
1631	0.5207	0.2503	-1.112
1632	0.6126	0.3109	-1.443
1633	0.74	0.2184	-2.002
1634	0.5436	0.395	-1.187
1635	0.5616	0.1966	-1.205
1636	0.8042	0.2246	-2.303
1637	0.4648	0.3124	-0.7831
1638	0.4052	0.2679	-0.4379
1639	0.5138	0.1414	-0.8795
1640	0.3927	0.1954	-0.3103
1641	0.516	0.1263	-1.019
1642	0.6054	0.1267	-1.37
1643	0.7496	0.3554	-2.111
1644	0.4062	0.1446	-0.6412
1645	0.5181	0.162	-0.9832
1646	0.3434	0.2545	-0.2077
1647	0.5106	0.2586	-1.026
1648	0.4722	0.2609	-0.833
1649	0.52	0.08783	-0.8123
1650	0.602	0.2024	-1.369
1651	0.5325	0.2285	-1.037
1652	0.5357	0.3889	-1.234
1653	0.5594	0.1651	-1.136
1654	0.5185	0.2156	-0.966
1655	0.5791	0.1586	-1.223
1656	0.3805	0.2213	-0.1413
1657	0.4994	0.3565	-0.8661
1658	0.6275	0.3121	-1.538
1659	0.6176	0.263	-1.462
1660	0.456	0.1499	-0.6157
1661	0.5915	0.3606	-1.299
1662	0.4551	0.1293	-0.5722
1663	0.4859	0.06112	-0.6524
1664	0.487	0.245	-0.8372
1665	0.5508	0.2439	-1.106
1666	0.5809	0.2182	-1.218
1667	0.6304	0.2534	-1.63
1668	0.5606	0.05841	-1.119
1669	0.6301	0.1973	-1.474
1670	0.4523	0.04074	-0.5657
1671	0.4396	0.19	-0.7497
1672	0.5624	0.2725	-1.19
1673	0.404	0.3143	-0.4252
1674	0.62	0.345	-1.315
1675	0.4713	0.2737	-0.7906
1676	0.8073	0.3161	-2.275
1677	0.5185	0.1771	-0.9886
1678	0.6136	0.2193	-1.729
1679	0.3757	0.1862	-0.2426
1680	0.549	0.2514	-1.04
1681	0.5646	0.1595	-1.038
1682	0.6939	0.09846	-1.597
1683	0.611	0.1982	-1.691
1684	0.4522	0.08319	-0.7112
1685	0.7928	0.22	-2.277
1686	0.6882	0.1857	-1.767
1687	0.4153	0.08172	-0.4935
1688	0.4831	0.1832	-0.7055
1689	0.5188	0.322	-1.019
1690	0.5198	0.309	-0.9611
1691	0.4515	0.1347	-0.3298
1692	0.5285	0.3128	-1.097
1693	0.4806	0.3184	-0.8394
1694	0.5594	0.277	-1.241
1695	0.4353	0.2107	-0.5286
1696	0.51	0.2779	-0.786
1697	0.5313	0.214	-1.155
1698	0.6148	0.1963	-1.374
1699	0.5048	0.127	-0.8017
1700	0.3985	0.3372	-0.3407
1701	0.7045	0.2879	-1.965
1702	0.3066	0.2697	-0.01957
1703	0.7162	0.2819	-1.856
1704	0.6507	0.2183	-1.719
1705	0.4509	0.2122	-0.9332
1706	0.5178	0.1525	-1.205
1707	0.6703	0.2964	-1.762
1708	0.4645	0.02048	-0.7422
1709	0.3523	0.1839	-0.1568
1710	0.5282	0.1087	-0.9966
1711	0.5758	0.2831	-1.34
1712	0.507	0.2356	-0.9441
1713	0.4712	0.1405	-0.9372
1714	0.7508	0.127	-2.154
1715	0.4757	0.2099	-0.7254
1716	0.546	0.316	-1.279
1717	0.4876	0.2379	-0.9913
1718	0.5302	0.281	-0.9657
1719	0.718	0.187	-2.202
1720	0.5543	0.2965	-1.078
1721	0.688	0.3394	-1.858
1722	0.6721	0.3086	-1.949
1723	0.5574	0.1615	-1.14
1724	0.5626	0.4047	-1.214
1725	0.622	0.2378	-1.499
1726	0.6298	0.2149	-1.651
1727	0.6892	0.1935	-1.749
1728	0.4478	0.131	-0.5661
1729	0.4806	0.2219	-0.8001
1730	0.4232	0.2188	-0.4079
1731	0.339	0.2468	-0.2583
1732	0.5063	0.2443	-0.9209
1733	0.633	0.1728	-1.772
1734	0.6494	0.2876	-1.634
1735	0.6117	0.1955	-1.326
1736	0.3775	0.2051	-0.3967
1737	0.4331	0.196	-0.5504
1738	0.4698	0.2051	-0.8575
1739	0.5213	0.2	-0.9683
1740	0.6173	0.2186	-1.591
1741	0.6714	0.1208	-1.605
1742	0.6118	0.1754	-1.265
1743	0.3822	0.199	-0.3982
1744	0.8782	0.2668	-2.773
1745	0.5046	0.4037	-1.077
1746	0.4736	0.1155	-0.542
1747	0.5671	0.2338	-1.198
1748	0.7743	0.2659	-2.228
1749	0.4559	0.2829	-0.6605
1750	0.7492	0.1727	-2.095
1751	0.4734	0.04472	-0.7667
1752	0.392	0.1762	-0.4372
1753	0.4428	0.1974	-0.8178
1754	0.5466	0.2337	-1.262
1755	0.5129	0.07517	-0.9383
1756	0.3806	0.3733	-0.2697
1757	0.4499	0.2806	-0.6849
1758	0.7624	-0.006451	-2.413
1759	0.6675	0.2665	-1.628
1760	0.5768	0.2802	-1.218
1761	0.5164	0.07133	-0.8745
1762	0.503	0.2551	-0.9368
1763	0.5309	0.1956	-0.8385
1764	0.5567	0.1943	-1.2
1765	0.4445	0.1642	-0.4225
1766	0.5075	0.3134	-1.064
1767	0.3857	0.3978	-0.4036
1768	0.5847	0.2197	-1.31
1769	0.6656	0.273	-1.682
1770	0.4742	0.3407	-0.5969
1771	0.5591	0.2758	-1.168
1772	0.3993	0.2538	-0.5097
1773	0.7246	0.3156	-1.774
1774	0.5265	0.2445	-0.8882
1775	0.6411	0.2224	-1.748
1776	0.6863	0.2444	-1.826
1777	0.5943	0.2972	-1.464
1778	0.4442	0.1124	-0.5042
1779	0.5088	0.07276	-0.8715
1780	0.5809	0.3657	-1.393
1781	0.4517	0.2183	-0.5424
1782	0.4615	0.4353	-0.6493
1783	0.7885	0.4457	-2.362
1784	0.6134	0.2455	-1.389
1785	0.5512	0.2122	-1.459
1786	0.7258	0.2989	-2.039
1787	0.6038	0.3228	-1.385
1788	0.6734	0.2646	-1.658
1789	0.6574	0.2219	-1.782
1790	0.6751	0.1578	-1.791
1791	0.6222	0.419	-1.458
1792	0.557	0.0749	-1.103
1793	0.4265	0.2073	-0.6097
1794	0.3731	0.2655	-0.3432
1795	0.336	0.3185	-0.2144
1796	0.4537	0.1006	-0.765
1797	0.3714	0.2769	-0.5277
1798	0.5031	0.1922	-0.9531
1799	0.6872	0.09472	-1.929
1800	0.7503	0.136	-2.086
1801	0.6012	0.08486	-1.414
1802	0.4544	0.1485	-0.7234
1803	0.7579	0.3	-2.242
1804	0.4416	0.2955	-0.6345
1805	0.6878	0.2341	-1.911
1806	0.5662	0.1446	-1.332
1807	0.4997	0.05916	-0.816
1808	0.5315	0.2746	-0.9613
1809	0.4034	0.3817	-0.6889
1810	0.5551	0.2256	-1.217
1811	0.8049	0.2336	-2.222
1812	0.5832	0.2222	-1.241
1813	0.4304	0.2488	-0.6149
1814	0.4177	0.1659	-0.4758
1815	0.731	0.2162	-2.028
1816	0.4172	0.2928	-0.6204
1817	0.4497	0.2359	-0.5597
1818	0.4773	0.521	-0.9329
1819	0.6871	0.1707	-1.702
1820	0.6208	0.1284	-1.374
1821	0.4844	0.2335	-0.8949
1822	0.5252	0.1622	-1.075
1823	0.4902	0.1954	-0.9154
1824	0.3699	0.2613	-0.1978
1825	0.486	0.3262	-0.6904
1826	0.5236	0.1992	-1.005
1827	0.5134	0.2763	-0.9136
1828	0.4028	0.1963	-0.2201
1829	0.4911	0.2236	-0.8342
1830	0.5839	0.3097	-1.324
1831	0.4354	0.1123	-0.4712
1832	0.4124	0.3487	-0.5377
1833	0.4503	0.2654	-0.8904
1834	0.639	0.4062	-1.517
1835	0.5936	0.08558	-1.326
1836	0.7565	0.1174	-2.106
1837	0.4863	0.5205	-0.6679
1838	0.4793	0.2144	-0.824
1839	0.6193	0.1501	-1.402
1840	0.7264	0.06995	-1.825
1841	0.3866	0.3073	-0.3063
1842	0.3655	0.2218	-0.2491
1843	0.6938	0.1398	-1.744
1844	0.481	0.2274	-0.7527
1845	0.4454	0.08244	-0.6848
1846	0.4155	0.2241	-0.4429
1847	0.3836	0.2547	-0.4682
1848	0.5229	0.2988	-0.9247
1849	0.4911	0.4233	-0.6214
1850	0.6325	0.1227	-1.51
1851	0.6858	0.2463	-1.823
1852	0.5391	0.284	-0.8964
1853	0.7074	0.1645	-1.924
1854	0.65	0.2055	-1.806
1855	0.7416	0.1721	-2.201
1856	0.594	0.1822	-1.232
1857	0.3744	0.2	-0.2671
1858	0.5652	0.1665	-1.014
1859	0.369	0.3772	-0.4935
1860	0.4533	0.31	-0.6798
1861	0.399	0.3219	-0.543
1862	0.7483	0.2326	-2.071
1863	0.7706	0.2738	-2.166
1864	0.5851	0.3163	-1.507
1865	0.5929	0.411	-1.365
1866	0.5544	0.2022	-1.219
1867	0.4558	0.2048	-0.8595
1868	0.5235	0.3761	-1.169
1869	0.4583	0.2271	-0.6811
1870	0.5763	0.5672	-1.209
1871	0.2989	0.3885	-0.1185
1872	0.5512	0.4577	-1.41
1873	0.5028	0.189	-0.8308
1874	0.7627	0.06827	-2.056
1875	0.5346	0.3182	-1.252
1876	0.4187	0.02473	-0.5693
1877	0.8696	0.2232	-2.714
1878	0.5159	0.204	-1.031
1879	0.5664	0.3075	-1.292
1880	0.7035	0.2194	-1.813
1881	0.5823	0.1858	-1.118
1882	0.5262	0.2214	-1.06
1883	0.5709	0.06676	-1.268
1884	0.4361	0.2422	-0.5678
1885	0.6774	0.07299	-1.701
1886	0.5872	0.1734	-1.316
1887	0.615	0.2177	-1.646
1888	0.646	0.1465	-1.513
1889	0.506	0.1833	-1.003
1890	0.4475	0.224	-0.598
1891	0.5505	0.4132	-1.196
1892	0.4259	0.1794	-0.6055
1893	0.5105	0.1804	-0.8088
1894	0.6381	0.2388	-1.687
1895	0.6928	0.1331	-1.709
1896	0.371	0.1228	-0.5148
1897	0.5016	0.148	-0.9677
1898	0.4661	0.4418	-1.129
1899	0.531	0.3083	-1.057
1900	0.886	0.2638	-2.672
1901	0.6216	0.2078	-1.348
1902	0.415	0.2617	-0.4568
1903	0.3477	0.1825	-0.03203
1904	0.5326	0.221	-1.213
1905	0.4598	0.1231	-0.4621
1906	0.576	-0.01198	-1.213
1907	0.4065	0.4064	-0.4863
1908	0.4702	0.3328	-0.6809
1909	0.5914	0.1955	-1.283
1910	0.3348	0.3408	-0.1032
1911	0.5915	0.2985	-1.464
1912	0.399	0.3352	-0.3657
1913	0.4893	0.2483	-0.6979
1914	0.4753	0.2141	-0.8518
1915	0.5326	0.06848	-0.8333
1916	0.6447	0.2641	-1.57
1917	0.5675	0.2058	-1.277
1918	0.5483	0.2622	-1.115
1919	0.4161	0.509	-0.6683
1920	0.5948	0.2359	-1.41
1921	0.6057	0.2369	-1.412
1922	0.7185	0.1417	-1.855
1923	0.6316	0.2163	-1.698
1924	0.5316	0.1118	-0.895
1925	0.3744	0.2035	-0.4535
1926	0.7152	0.1668	-1.835
1927	0.7077	0.2113	-1.935
1928	0.3841	0.08693	-0.5045
1929	0.4978	0.1793	-0.9404
1930	0.5597	0.2211	-1.245
1931	0.5892	0.221	-1.247
1932	0.5988	0.1504	-1.268
1933	0.7037	0.07193	-1.611
1934	0.5306	0.2445	-0.9102
1935	0.4978	0.1368	-0.8364
1936	0.7098	0.3424	-2.038
1937	0.4741	0.2286	-0.8911
1938	0.5047	0.3123	-1.018
1939	0.43	0.1473	-0.3214
1940	0.6932	0.3322	-1.551
1941	0.3804	0.3419	-0.3566
1942	0.4332	0.1776	-0.6048
1943	0.3752	0.2709	-0.4676
1944	0.8282	0.4396	-2.41
1945	0.4937	0.2097	-0.9477
1946	0.7301	0.4925	-2.005
1947	0.5434	0.1001	-1.066
1948	0.4409	0.1625	-0.6552
1949	0.3197	0.434	-0.03909
1950	0.6062	0.1648	-1.408
1951	0.7625	0.2994	-2.137
1952	0.5676	0.339	-1.204
1953	0.4205	0.2466	-0.6611
1954	0.5758	0.1174	-1.285
1955	0.5061	0.2844	-0.7111
1956	0.5309	0.1099	-0.7901
1957	0.5095	0.2335	-1.098
1958	0.5695	0.2023	-1.169
1959	0.6843	0.2392	-1.966
1960	0.4691	0.2202	-0.9745
1961	0.7742	0.1762	-2.238
1962	0.522	0.1702	-0.9808
1963	0.6033	0.2344	-1.208
1964	0.3988	0.1764	-0.5205
1965	0.5039	0.1833	-0.9859
1966	0.4488	0.1984	-0.741
1967	0.578	0.2857	-1.43
1968	0.7603	0.2395	-2.163
1969	0.5275	0.1261	-1.023
1970	0.4078	0.2123	-0.6444
1971	0.5033	0.3503	-0.9759
1972	0.488	0.1616	-1.013
1973	0.4743	0.189	-0.7692
1974	0.4325	0.3616	-0.7254
1975	0.6496	0.2076	-1.719
1976	0.4632	0.1951	-0.8355
1977	0.4373	0.2607	-0.5934
1978	0.6957	0.1952	-1.723
1979	0.3195	0.2573	-0.09463
1980	0.6779	0.1944	-1.809
1981	0.5256	0.1413	-1.341
1982	0.4663	0.2945	-0.8293
1983	0.485	0.1545	-0.7042
1984	0.7503	0.2414	-2.044
1985	0.4104	0.2416	-0.6834
1986	0.407	0.1805	-0.6404
1987	0.4278	0.1717	-0.6048
1988	0.7547	0.233	-2.033
1989	0.4955	0.1695	-0.9126
1990	0.4974	0.2854	-1.04
1991	0.5085	0.1001	-0.8429
1992	0.6163	0.2641	-1.358
1993	0.4496	0.1324	-0.7376
1994	0.6913	0.3318	-2.005
1995	0.5606	0.2525	-1.157
1996	0.5767	0.1901	-1.223
1997	0.5374	0.1875	-1.016
1998	0.4398	0.2966	-0.3984
1999	0.3552	0.1612	-0.1513
[truncated: 28,001 more rows]

## Sheet: SuppFigure_6
LSOA	MeanDensity_P	LowerDensity_P	UpperDensity_P	Type	Overlap
E01006544	13.0407	4.04643	28.4339	Model	nooverlap
E01006544	44.1583	30.9852	61.2237	Prediction	nooverlap
E01006560	60.6858	48.301	74.3367	Model	nooverlap
E01006560	28.1542	22.3765	34.4138	Prediction	nooverlap
E01006562	34.5887	23.2754	47.6124	Model	overlap
E01006562	47.6677	32.1427	68.7125	Prediction	overlap
E01006563	39.6367	27.8978	52.8584	Model	overlap
E01006563	31.5437	25.0816	38.545	Prediction	overlap
E01006564	20.2529	9.62245	32.5103	Model	overlap
E01006564	29.2556	23.3516	35.6782	Prediction	overlap
E01006646	31.6146	13.5561	53.9298	Model	overlap
E01006646	24.896	19.113	31.2004	Prediction	overlap
E01006779	21.0004	0	56.6837	Model	overlap
E01006779	28.7148	22.8679	35.0363	Prediction	overlap
E01010616	28.5028	9.34184	51.0204	Model	overlap
E01010616	25.445	19.6745	31.6749	Prediction	overlap
E01010732	31.7196	15.9133	50.5767	Model	overlap
E01010732	33.3054	26.1814	41.1552	Prediction	overlap
E01010737	9.64433	3.80909	18.046	Model	nooverlap
E01010737	47.844	32.1929	69.1085	Prediction	nooverlap
E01010738	30.2438	11.9846	54.0829	Model	overlap
E01010738	48.0422	26.9096	79.7722	Prediction	overlap
E01010739	69.791	52.398	89.6939	Model	overlap
E01010739	45.8801	31.547	64.9327	Prediction	overlap
E01010740	70.6781	48.4082	97.0408	Model	overlap
E01010740	41.5341	25.537	64.1083	Prediction	overlap
E01010742	54.9751	40.6172	70.9694	Model	overlap
E01010742	46.4073	31.7138	66.0643	Prediction	overlap
E01010743	39.1311	12.2704	74.6429	Model	overlap
E01010743	37.1938	28.2079	47.5814	Prediction	overlap
E01010744	70.4669	50.199	93.8776	Model	overlap
E01010744	58.6245	35.009	93.3879	Prediction	overlap
E01010745	36.8389	23.7602	62.1939	Model	overlap
E01010745	33.6144	26.3565	41.6073	Prediction	overlap
E01010747	31.8634	12.255	54.898	Model	overlap
E01010747	19.8948	15.9168	24.1117	Prediction	overlap
E01010852	16.1587	2.90203	35.939	Model	overlap
E01010852	21.964	17.8693	26.5025	Prediction	overlap
E01013875	2.68883	0	9.65816	Model	overlap
E01013875	7.40329	4.60865	11.2054	Prediction	overlap
E01013877	39.7847	3.68161	82.3469	Model	overlap
E01013877	28.7862	22.934	35.1135	Prediction	overlap
E01013879	32.0651	0	89.5408	Model	overlap
E01013879	25.6198	19.8369	31.8601	Prediction	overlap
E01013882	12.4408	5.44898	21.2501	Model	overlap
E01013882	25.0721	19.2853	31.33	Prediction	overlap
E01013884	7.86039	2.60713	14.9286	Model	nooverlap
E01013884	28.2761	22.4786	34.5417	Prediction	nooverlap
E01013885	37.9122	20.1681	54.898	Model	overlap
E01013885	27.5612	21.7917	33.7808	Prediction	overlap
E01013890	68.4685	11.6478	141.175	Model	overlap
E01013890	17.1079	11.5719	24.275	Prediction	overlap
E01013976	13.7149	4.29381	28.9491	Model	overlap
E01013976	17.5365	13.7303	21.9337	Prediction	overlap
E01017570	7.73156	2.18621	15.9338	Model	overlap
E01017570	8.48808	5.76312	11.8742	Prediction	overlap
E01017580	12.9896	5.93865	21.6735	Model	overlap
E01017580	16.6707	13.1107	20.7678	Prediction	overlap
E01017582	2.25635	0	9.19388	Model	overlap
E01017582	2.7931	1.29449	5.25829	Prediction	overlap
E01017583	2.12151	0.551518	5.11735	Model	overlap
E01017583	3.53156	1.80767	6.16924	Prediction	overlap
E01017593	4.94801	0.704579	14.8622	Model	overlap
E01017593	3.96518	2.14995	6.47846	Prediction	overlap
E01017594	13.6776	2.46835	33.7552	Model	overlap
E01017594	26.6841	20.7851	33.4128	Prediction	overlap
E01017601	10.2951	0	33.5154	Model	overlap
E01017601	17.818	13.9093	22.3394	Prediction	overlap
E01017602	12.7039	5.05406	23.602	Model	overlap
E01017602	23.7544	19.1695	28.8779	Prediction	overlap
E01017617	18.9728	11.4133	27.8216	Model	nooverlap
E01017617	6.95493	4.34388	10.4482	Prediction	nooverlap
E01028073	2.36542	0	6.94911	Model	overlap
E01028073	9.24595	6.31143	12.9485	Prediction	overlap
E01028074	4.04751	1.36325	8.08686	Model	overlap
E01028074	6.40728	3.98598	9.60978	Prediction	overlap
E01028075	3.16676	0.895918	6.89796	Model	overlap
E01028075	6.07603	3.39189	10.0488	Prediction	overlap
E01028078	29.9129	10.3622	54.8469	Model	overlap
E01028078	7.2242	4.50591	10.9015	Prediction	overlap
E01028080	3.82898	0.993865	8.55612	Model	overlap
E01028080	4.51058	2.53021	7.29593	Prediction	overlap
E01028086	0.587965	0	4.09036	Model	overlap
E01028086	4.65665	2.63105	7.53679	Prediction	overlap
E01033747	37.4787	11.051	80.4592	Model	overlap
E01033747	31.0157	24.6931	37.8277	Prediction	overlap
E01033764	29.7664	9.09681	57.2462	Model	overlap
E01033764	25.8184	20.0318	32.0408	Prediction	overlap

## Sheet: SuppFigure_7
Area	D	LD	UD	Method
All sites	25.7713	15.9035	38.3905	Model
All sites	24.48	17.7202	33.0158	Prediction
Beeston	10.3618	5.29657	17.7816	Model
Beeston	7.95103	5.29811	11.4679	Prediction
Bradford	37.7946	24.0577	54.2931	Model
Bradford	38.3125	26.4263	54.1672	Prediction
Bulwell	32.2597	22.1344	45.3125	Model
Bulwell	22.8324	17.501	28.8723	Prediction
Dunstable	9.55143	4.14942	17.7263	Model
Dunstable	12.2956	9.14819	16.1807	Prediction
Everton	29.2998	17.5209	43.904	Model
Everton	32.3583	24.5159	41.6309	Prediction
